# Supplementary material for: The Corticofugal Effects of Auditory Cortex Microstimulation on Auditory Nerve and Superior Olivary Complex Responses Are Mediated via Alpha-9 Nicotinic Receptor Subunit
Source: PLoS One. 2016 May 19;11(5):e0155991. doi: 10.1371/journal.pone.0155991 (PMC4873184; doi:10.1371/journal.pone.0155991)
Supplement: S1 File — Each worksheet contains data used in each figure. (XLSX) [file pone.0155991.s001.xlsx]

## Sheet: Figure 2
	Time	KO ACEP PROM	KO ACEP 2SD		WT ACEP PROM	WT ACEP 2SD
	0	5.8014	17.6347		-0.5751	15.5065
	0.025	6.2529	17.6761		-0.3636	15.4375
	0.05	6.6308	16.6042		-0.5398	13.8278
	0.075	5.6224	17.0013		-0.3636	15.6789
	0.1	6.5335	15.9542		-0.2579	12.8532
	0.125	7.4054	16.3749		-0.5398	13.042
	0.15	6.9533	15.3754		-0.3989	16.2738
	0.175	4.8429	16.0139		-0.1522	14.3668
	0.2	4.9001	15.0931		2.3143	15.9632
	0.225	1.6881	27.2975		1.9267	15.3812
	0.25	1.678	27.0092		1.5391	16.0683
	0.275	0.5398	26.3115		1.3629	12.982
	0.3	-0.2824	25.7277		0.8344	13.0335
	0.325	-6.8663	32.1025		0.8344	10.1634
	0.35	3.2063	13.1495		0.5173	19.5259
	0.375	5.498	13.6087		0.4468	18.9735
	0.4	4.2723	13.1653		0.1649	17.4512
	0.425	5.6348	13.7494		0.2706	16.5405
	0.45	-1.1149	18.254		2.7586	13.6322
	0.475	2.8526	18.2457		2.9439	13.7602
	0.5	2.6714	18.2194		3.1123	13.6757
	0.525	2.5203	18.1979		3.2859	13.592
	0.55	2.3521	18.1824		3.4725	13.5404
	0.575	2.2251	18.1768		3.6682	13.43
	0.6	2.0939	18.1654		3.8613	13.4069
	0.625	1.9553	18.1783		4.0446	13.3806
	0.65	1.8126	18.185		4.2376	13.2691
	0.675	1.6868	18.2324		4.3753	13.2159
	0.7	1.5937	17.9769		4.5192	13.1263
	0.725	1.5876	17.7273		4.6531	13.065
	0.75	1.6006	17.4926		4.8058	12.9657
	0.775	1.6402	17.2836		4.9846	12.9396
	0.8	1.6662	16.8041		5.15	12.9176
	0.825	1.8976	16.8959		5.3148	12.9673
	0.85	1.848	16.9622		5.4757	12.7441
	0.875	1.7532	17.0587		5.6589	12.5283
	0.9	1.7001	17.1335		5.8463	12.3485
	0.925	1.6353	16.963		6.0779	12.2047
	0.95	1.6919	16.6502		6.2007	11.8945
	0.975	1.8592	16.3792		6.3183	11.8601
	1	1.9774	16.1198		6.5331	11.8514
	1.025	2.0749	16.1487		6.7354	11.5588
	1.05	2.0209	16.127		6.9045	11.4009
	1.075	1.9856	16.1914		7.0443	11.3066
	1.1	1.87	16.2073		7.1829	11.2524
	1.125	1.7669	16.2239		7.2918	11.2253
	1.15	1.612	16.2296		7.3788	11.2191
	1.175	1.4856	16.2497		7.4963	11.2167
	1.2	1.3729	16.2436		7.5714	11.2183
	1.225	1.2261	16.2873		7.6511	11.2488
	1.25	1.0671	16.3014		7.7163	11.2651
	1.275	0.9615	16.2739		7.7669	11.2882
	1.3	0.8835	16.2381		7.8088	11.3052
	1.325	0.9198	16.2294		7.8614	11.3128
	1.35	0.8979	16.2324		7.892	11.3343
	1.375	0.8601	16.2033		7.9262	11.3514
	1.4	0.9052	16.1983		7.9754	11.3661
	1.425	0.9383	16.2128		7.9691	11.3731
	1.45	0.9434	16.1812		7.9795	11.3878
	1.475	0.9904	16.1649		7.969	11.3863
	1.5	1.0577	16.1535		7.9854	11.395
	1.525	1.0547	16.1467		8.016	11.4017
	1.55	1.0873	16.1267		8.0166	11.4317
	1.575	1.0774	16.0831		8.0046	11.4331
	1.6	1.0429	16.0496		8.0004	11.4333
	1.625	1.0012	16.0191		7.9958	11.4341
	1.65	0.9741	15.9561		7.9811	11.4223
	1.675	0.9941	15.906		7.9365	11.4197
	1.7	0.9154	15.8784		7.9108	11.4051
	1.725	0.864	15.8324		7.9084	11.3956
	1.75	0.7981	15.7728		7.8957	11.4004
	1.775	0.7773	15.7172		7.8491	11.3836
	1.8	0.7325	15.6611		7.8244	11.3646
	1.825	0.6621	15.6195		7.8208	11.3464
	1.85	0.6119	15.5564		7.8207	11.3389
	1.875	0.5505	15.501		7.7921	11.3409
	1.9	0.4484	15.4058		7.7433	11.329
	1.925	0.3385	15.3165		7.7279	11.3084
	1.95	0.2888	15.2364		7.708	11.3042
	1.975	0.2306	15.1658		7.6673	11.2863
	2	0.1706	15.1143		7.6469	11.2781
	2.025	0.0742	15.09		7.6117	11.2449
	2.05	-8.3611e-05	15.0371		7.5722	11.2246
	2.075	-0.0421	15.0206		7.5388	11.1985
	2.1	-0.0579	15.0157		7.5013	11.1935
	2.125	-0.0973	15.0206		7.5007	11.1499
	2.15	-0.0608	15.0151		7.4743	11.1447
	2.175	-0.0878	15.0276		7.4204	11.1352
	2.2	-0.1278	15.0148		7.3987	11.1134
	2.225	-0.0929	15.0446		7.3833	11.0992
	2.25	-0.0942	15.0929		7.3422	11.0912
	2.275	-0.062	15.1448		7.3212	11.0951
	2.3	-0.0736	15.1746		7.3018	11.0893
	2.325	-0.0426	15.1964		7.2683	11.0786
	2.35	-0.0090483	15.2367		7.2536	11.0833
	2.375	0.0225	15.2964		7.2517	11.0832
	2.4	0.0668	15.3222		7.2132	11.09
	2.425	0.0269	15.384		7.2188	11.0701
	2.45	0.0715	15.432		7.1998	11.0779
	2.475	0.0993	15.4946		7.1887	11.0767
	2.5	0.1235	15.5393		7.1532	11.0812
	2.525	0.1396	15.5952		7.1104	11.0522
	2.55	0.1392	15.6607		7.0742	11.0413
	2.575	0.1318	15.7183		7.0618	11.033
	2.6	0.148	15.7663		7.0387	11.022
	2.625	0.1616	15.8318		7.0094	11.0134
	2.65	0.1776	15.8708		6.9806	11.0094
	2.675	0.1897	15.896		6.969	10.9926
	2.7	0.2399	15.9352		6.9426	10.9866
	2.725	0.2448	15.9898		6.9029	10.9651
	2.75	0.259	16.0299		6.8677	10.958
	2.775	0.233	16.0749		6.855	10.9338
	2.8	0.2589	16.1125		6.8319	10.9416
	2.825	0.2774	16.1515		6.7856	10.9248
	2.85	0.2502	16.205		6.7481	10.9116
	2.875	0.2956	16.255		6.7172	10.9032
	2.9	0.3637	16.2867		6.6927	10.8997
	2.925	0.4174	16.3011		6.6637	10.8783
	2.95	0.4304	16.3281		6.6236	10.8668
	2.975	0.4171	16.3484		6.6002	10.84
	3	0.4235	16.3573		6.5572	10.8236
	3.025	0.4436	16.3706		6.5151	10.8038
	3.05	0.4209	16.3748		6.4744	10.7986
	3.075	0.4164	16.3795		6.4474	10.7722
	3.1	0.4298	16.3811		6.399	10.7745
	3.125	0.4355	16.3776		6.3239	10.7481
	3.15	0.4001	16.3829		6.2656	10.7267
	3.175	0.4425	16.4004		6.2158	10.7071
	3.2	0.4445	16.3978		6.1511	10.6879
	3.225	0.4267	16.3701		6.0732	10.6548
	3.25	0.4095	16.3615		6.0415	10.631
	3.275	0.3621	16.3496		5.9691	10.6061
	3.3	0.3659	16.3328		5.9188	10.6092
	3.325	0.2798	16.318		5.8619	10.5733
	3.35	0.2194	16.2823		5.7889	10.5556
	3.375	0.1293	16.273		5.7319	10.5202
	3.4	0.0538	16.2606		5.6534	10.4955
	3.425	0.0662	16.2497		5.5432	10.4835
	3.45	-0.023	16.2271		5.4674	10.4528
	3.475	-0.0396	16.2226		5.3878	10.4275
	3.5	-0.0878	16.2326		5.3095	10.4144
	3.525	-0.0767	16.2469		5.2354	10.4012
	3.55	-0.094	16.2514		5.1773	10.3807
	3.575	-0.0699	16.2864		5.0812	10.361
	3.6	-0.1037	16.302		4.9907	10.3447
	3.625	-0.1399	16.3066		4.8987	10.3127
	3.65	-0.1662	16.3067		4.8121	10.2933
	3.675	-0.1923	16.3223		4.7206	10.2715
	3.7	-0.2086	16.326		4.6258	10.257
	3.725	-0.2342	16.346		4.5392	10.238
	3.75	-0.2528	16.3671		4.4542	10.2261
	3.775	-0.2493	16.4018		4.3412	10.1943
	3.8	-0.2724	16.433		4.2313	10.1896
	3.825	-0.2548	16.4563		4.1246	10.1604
	3.85	-0.2278	16.5115		4.0232	10.1486
	3.875	-0.2483	16.5781		3.9078	10.1304
	3.9	-0.2873	16.6438		3.8101	10.1161
	3.925	-0.3343	16.7069		3.6898	10.107
	3.95	-0.3445	16.7574		3.5924	10.1006
	3.975	-0.3639	16.8012		3.4588	10.1066
	4	-0.4253	16.8639		3.3427	10.0978
	4.025	-0.4276	16.9275		3.2227	10.0744
	4.05	-0.4423	16.9944		3.1063	10.0736
	4.075	-0.4612	17.0748		2.968	10.0679
	4.1	-0.5367	17.1473		2.8336	10.077
	4.125	-0.5646	17.2288		2.708	10.0785
	4.15	-0.6092	17.293		2.5764	10.0691
	4.175	-0.6654	17.3755		2.4251	10.0658
	4.2	-0.7035	17.4471		2.2862	10.0641
	4.225	-0.7322	17.5331		2.1488	10.0568
	4.25	-0.7581	17.6292		1.9804	10.068
	4.275	-0.8221	17.739		1.8373	10.0422
	4.3	-0.8903	17.8116		1.6641	10.043
	4.325	-0.9138	17.8893		1.5028	10.0422
	4.35	-0.9676	17.9443		1.342	10.0501
	4.375	-0.9858	17.9822		1.1544	10.0608
	4.4	-1.1031	18.0341		0.9845	10.0585
	4.425	-1.2288	18.0598		0.8449	10.0865
	4.45	-1.3143	18.0951		0.661	10.1109
	4.475	-1.405	18.1217		0.4866	10.1282
	4.5	-1.5369	18.1243		0.3106	10.1477
	4.525	-1.72	18.1371		0.1055	10.1803
	4.55	-1.8773	18.1206		-0.0998	10.2174
	4.575	-2.0111	18.1219		-0.2961	10.2226
	4.6	-2.1471	18.1513		-0.5087	10.2581
	4.625	-2.2999	18.1766		-0.7193	10.2903
	4.65	-2.5063	18.2007		-0.9327	10.3237
	4.675	-2.6928	18.2233		-1.1593	10.3551
	4.7	-2.9048	18.2249		-1.3817	10.4054
	4.725	-3.0849	18.2221		-1.6244	10.4401
	4.75	-3.2851	18.2033		-1.8692	10.4726
	4.775	-3.5185	18.2061		-2.0983	10.486
	4.8	-3.719	18.1869		-2.355	10.5381
	4.825	-4.0104	18.1626		-2.6022	10.5747
	4.85	-4.2056	18.1357		-2.8874	10.6233
	4.875	-4.4563	18.1197		-3.1548	10.6638
	4.9	-4.722	18.0897		-3.4344	10.705
	4.925	-4.9526	18.0767		-3.6997	10.748
	4.95	-5.1972	18.0558		-3.9844	10.7956
	4.975	-5.4704	18.0495		-4.2617	10.8275
	5	-5.7394	18.0305		-4.5592	10.8894
	5.025	-6.0086	18.025		-4.8694	10.9178
	5.05	-6.256	17.9959		-5.1699	10.9446
	5.075	-6.5128	17.9743		-5.4556	10.9774
	5.1	-6.7801	17.933		-5.7678	11.0453
	5.125	-7.1263	17.8966		-6.0591	11.1131
	5.15	-7.4305	17.8384		-6.3812	11.1798
	5.175	-7.7785	17.7895		-6.7054	11.2422
	5.2	-8.1386	17.7266		-7.0386	11.3092
	5.225	-8.4762	17.6848		-7.3731	11.363
	5.25	-8.7789	17.6255		-7.6921	11.4309
	5.275	-9.0542	17.6249		-8.0214	11.5063
	5.3	-9.3524	17.5992		-8.3529	11.5789
	5.325	-9.6761	17.5983		-8.6986	11.6546
	5.35	-9.9641	17.5878		-9.0448	11.718
	5.375	-10.2769	17.608		-9.4046	11.7608
	5.4	-10.5948	17.6292		-9.7532	11.8207
	5.425	-10.9483	17.6316		-10.1279	11.8899
	5.45	-11.267	17.6102		-10.4793	11.9536
	5.475	-11.66	17.6312		-10.8574	12.0226
	5.5	-12.0037	17.6662		-11.2259	12.082
	5.525	-12.3279	17.7111		-11.5861	12.135
	5.55	-12.6649	17.7272		-11.961	12.2158
	5.575	-13.0262	17.7641		-12.3339	12.2846
	5.6	-13.3716	17.808		-12.6968	12.3444
	5.625	-13.7073	17.8834		-13.0711	12.4258
	5.65	-13.9874	17.9413		-13.4598	12.4985
	5.675	-14.2911	18.0527		-13.8264	12.5533
	5.7	-14.5797	18.1451		-14.2032	12.6359
	5.725	-14.8461	18.2464		-14.5669	12.718
	5.75	-15.1502	18.3287		-14.9647	12.8163
	5.775	-15.4785	18.4264		-15.3493	12.8812
	5.8	-15.7959	18.5212		-15.7242	12.9476
	5.825	-16.1256	18.5795		-16.0941	13.0308
	5.85	-16.4968	18.6555		-16.4694	13.1126
	5.875	-16.8104	18.7862		-16.8381	13.2216
	5.9	-17.1335	18.8666		-17.2145	13.3144
	5.925	-17.4828	18.9537		-17.5909	13.4004
	5.95	-17.8348	19.0348		-17.9881	13.478
	5.975	-18.1968	19.1498		-18.3762	13.5599
	6	-18.4745	19.2313		-18.7627	13.6568
	6.025	-18.8227	19.3139		-19.142	13.7387
	6.05	-19.1397	19.4079		-19.547	13.8282
	6.075	-19.501	19.5053		-19.9549	13.8786
	6.1	-19.8119	19.6398		-20.3391	13.9225
	6.125	-20.1028	19.7718		-20.7652	13.993
	6.15	-20.4456	19.8887		-21.1413	14.0497
	6.175	-20.7387	20.0362		-21.519	14.1196
	6.2	-21.0156	20.1501		-21.9104	14.209
	6.225	-21.2855	20.2859		-22.2919	14.2651
	6.25	-21.5859	20.3701		-22.6709	14.3327
	6.275	-21.9259	20.4945		-23.0634	14.3648
	6.3	-22.2267	20.6067		-23.4464	14.4179
	6.325	-22.5158	20.7249		-23.8368	14.4703
	6.35	-22.776	20.8529		-24.2476	14.5127
	6.375	-23.092	21.0196		-24.6251	14.5457
	6.4	-23.3346	21.1547		-25.0122	14.5954
	6.425	-23.5368	21.3017		-25.3999	14.6203
	6.45	-23.8294	21.4399		-25.7786	14.6625
	6.475	-24.0767	21.5821		-26.1533	14.6672
	6.5	-24.3247	21.7113		-26.5434	14.7015
	6.525	-24.6023	21.8393		-26.9384	14.704
	6.55	-24.8788	21.9534		-27.3358	14.7006
	6.575	-25.122	22.0799		-27.7311	14.7008
	6.6	-25.4163	22.1899		-28.1156	14.6894
	6.625	-25.6264	22.2755		-28.4964	14.6609
	6.65	-25.9186	22.329		-28.8544	14.6449
	6.675	-26.2345	22.4004		-29.236	14.6385
	6.7	-26.4529	22.4574		-29.6248	14.6027
	6.725	-26.7472	22.5211		-30.0037	14.5644
	6.75	-27.0097	22.5809		-30.3858	14.5155
	6.775	-27.2543	22.6587		-30.7797	14.4819
	6.8	-27.5144	22.7388		-31.1365	14.4289
	6.825	-27.7286	22.8222		-31.5102	14.3722
	6.85	-27.9394	22.8589		-31.8684	14.284
	6.875	-28.1977	22.9342		-32.2264	14.2363
	6.9	-28.3965	22.9904		-32.6131	14.1511
	6.925	-28.641	23.0625		-32.9797	14.055
	6.95	-28.8606	23.132		-33.3282	13.9309
	6.975	-29.0322	23.1762		-33.6664	13.8211
	7	-29.2919	23.2248		-34.0051	13.7178
	7.025	-29.4841	23.2468		-34.3489	13.596
	7.05	-29.7387	23.2824		-34.6802	13.4746
	7.075	-29.9326	23.2918		-34.9935	13.3585
	7.1	-30.1587	23.297		-35.3307	13.2314
	7.125	-30.3537	23.3299		-35.6266	13.0947
	7.15	-30.5026	23.316		-35.9537	12.979
	7.175	-30.7315	23.2995		-36.2573	12.8147
	7.2	-30.9073	23.2452		-36.5731	12.6701
	7.225	-31.1613	23.2101		-36.8835	12.4965
	7.25	-31.3614	23.1627		-37.2132	12.3266
	7.275	-31.5942	23.1406		-37.5099	12.1061
	7.3	-31.7866	23.0868		-37.8143	11.9194
	7.325	-31.9624	23.0214		-38.1001	11.7347
	7.35	-32.1752	22.9623		-38.3656	11.5623
	7.375	-32.3591	22.9186		-38.6377	11.3981
	7.4	-32.5105	22.8126		-38.8942	11.216
	7.425	-32.6707	22.7643		-39.122	11.0153
	7.45	-32.7866	22.6733		-39.3735	10.8493
	7.475	-32.9366	22.5863		-39.5995	10.6245
	7.5	-33.0824	22.5112		-39.8377	10.4542
	7.525	-33.198	22.4409		-40.0353	10.2666
	7.55	-33.308	22.3431		-40.2378	10.104
	7.575	-33.4469	22.2663		-40.4425	9.9469
	7.6	-33.5031	22.1746		-40.6373	9.7784
	7.625	-33.6102	22.117		-40.8379	9.587
	7.65	-33.6538	22.0556		-41.048	9.4022
	7.675	-33.6615	21.9652		-41.2227	9.1971
	7.7	-33.7448	21.8836		-41.3774	9.0143
	7.725	-33.7931	21.8063		-41.5258	8.8653
	7.75	-33.846	21.7118		-41.6605	8.6888
	7.775	-33.9288	21.651		-41.7822	8.5604
	7.8	-34.0155	21.5799		-41.924	8.4341
	7.825	-34.0337	21.4903		-42.0505	8.3014
	7.85	-34.088	21.3978		-42.1536	8.1354
	7.875	-34.1128	21.3124		-42.2616	8.0092
	7.9	-34.171	21.2295		-42.3341	7.8844
	7.925	-34.1376	21.1351		-42.4356	7.8206
	7.95	-34.1464	21.0476		-42.5389	7.7278
	7.975	-34.1625	20.9764		-42.628	7.6464
	8	-34.0768	20.8935		-42.7133	7.5762
	8.025	-34.0804	20.8398		-42.7776	7.5091
	8.05	-34.0454	20.7733		-42.8264	7.4878
	8.075	-34.0034	20.6975		-42.8839	7.4787
	8.1	-33.9958	20.6357		-42.9056	7.4382
	8.125	-33.9341	20.5531		-42.9329	7.455
	8.15	-33.8804	20.4757		-42.9471	7.4708
	8.175	-33.803	20.4006		-42.9425	7.5103
	8.2	-33.7536	20.319		-42.9376	7.5553
	8.225	-33.7068	20.2799		-42.9169	7.6217
	8.25	-33.6354	20.1903		-42.8962	7.7104
	8.275	-33.466	20.114		-42.8831	7.7824
	8.3	-33.3446	20.0139		-42.8442	7.8791
	8.325	-33.2024	19.941		-42.7936	7.9826
	8.35	-33.0854	19.8665		-42.7337	8.083
	8.375	-32.9147	19.7902		-42.6834	8.2036
	8.4	-32.7881	19.7132		-42.6086	8.3254
	8.425	-32.7021	19.6658		-42.5564	8.4619
	8.45	-32.592	19.6138		-42.4818	8.6052
	8.475	-32.4502	19.5514		-42.4014	8.7241
	8.5	-32.3036	19.4756		-42.3051	8.875
	8.525	-32.1856	19.4238		-42.2182	9.0237
	8.55	-32.0609	19.3615		-42.111	9.1576
	8.575	-31.8832	19.2663		-41.9803	9.3217
	8.6	-31.7648	19.1764		-41.8706	9.4873
	8.625	-31.6683	19.1028		-41.7261	9.6567
	8.65	-31.571	19.0125		-41.5604	9.8329
	8.675	-31.4927	18.9387		-41.4201	9.9891
	8.7	-31.3676	18.8278		-41.2884	10.1564
	8.725	-31.2476	18.7385		-41.1418	10.3256
	8.75	-31.1088	18.6091		-40.987	10.4942
	8.775	-30.9176	18.4781		-40.8212	10.6646
	8.8	-30.7271	18.3735		-40.6498	10.8323
	8.825	-30.5674	18.2635		-40.4832	11.006
	8.85	-30.4189	18.1734		-40.3131	11.1732
	8.875	-30.2793	18.067		-40.1151	11.3603
	8.9	-30.0754	17.9675		-39.9281	11.5198
	8.925	-29.9064	17.8493		-39.7066	11.682
	8.95	-29.7663	17.7582		-39.4812	11.8435
	8.975	-29.6257	17.6746		-39.2605	11.9861
	9	-29.5152	17.5414		-39.0203	12.1327
	9.025	-29.3105	17.4016		-38.7906	12.2741
	9.05	-29.1168	17.2961		-38.5477	12.4096
	9.075	-28.9509	17.1437		-38.2937	12.5574
	9.1	-28.7363	17.0394		-38.0365	12.6937
	9.125	-28.581	16.9316		-37.8024	12.8332
	9.15	-28.414	16.8086		-37.5449	12.9697
	9.175	-28.2592	16.7153		-37.2993	13.114
	9.2	-28.1254	16.5519		-37.046	13.2482
	9.225	-27.9557	16.4616		-36.798	13.3636
	9.25	-27.7956	16.3686		-36.5238	13.4979
	9.275	-27.6684	16.2537		-36.2453	13.6294
	9.3	-27.5424	16.1522		-35.9356	13.7426
	9.325	-27.4267	16.0299		-35.6545	13.8707
	9.35	-27.3103	15.9452		-35.3685	13.9823
	9.375	-27.2182	15.8339		-35.0766	14.1126
	9.4	-27.1185	15.7137		-34.8156	14.223
	9.425	-27.0062	15.5837		-34.5145	14.344
	9.45	-26.9031	15.4848		-34.2022	14.4627
	9.475	-26.7966	15.3961		-33.9014	14.5635
	9.5	-26.7071	15.279		-33.5869	14.6593
	9.525	-26.5556	15.1716		-33.2759	14.7554
	9.55	-26.3962	15.1217		-32.972	14.8688
	9.575	-26.3202	15.0459		-32.6739	14.9677
	9.6	-26.1545	14.9649		-32.3591	15.0698
	9.625	-26.0078	14.871		-32.0575	15.1734
	9.65	-25.8618	14.8014		-31.7504	15.2766
	9.675	-25.7156	14.7751		-31.4412	15.3825
	9.7	-25.6009	14.7368		-31.1125	15.4756
	9.725	-25.4138	14.7063		-30.8018	15.5515
	9.75	-25.2347	14.6896		-30.4783	15.6452
	9.775	-25.0712	14.6683		-30.1544	15.7327
	9.8	-24.8804	14.6615		-29.831	15.8131
	9.825	-24.7324	14.6126		-29.5251	15.91
	9.85	-24.5258	14.5749		-29.2081	15.9845
	9.875	-24.3274	14.5686		-28.8977	16.0759
	9.9	-24.1414	14.5735		-28.5649	16.165
	9.925	-23.9669	14.5195		-28.2478	16.2532
	9.95	-23.7385	14.4933		-27.9199	16.3607
	9.975	-23.5086	14.489		-27.5976	16.4616
	10	-23.3141	14.5506		-27.2751	16.5492
	10.025	-23.1236	14.5824		-26.9606	16.6613
	10.05	-22.9479	14.6193		-26.6628	16.7642
	10.075	-22.7239	14.6592		-26.3553	16.8932
	10.1	-22.5358	14.7121		-26.0507	16.9983
	10.125	-22.3133	14.7571		-25.7087	17.1236
	10.15	-22.1001	14.8079		-25.3954	17.2276
	10.175	-21.8853	14.8408		-25.0688	17.3584
	10.2	-21.6023	14.8708		-24.7444	17.4771
	10.225	-21.3469	14.9169		-24.4216	17.59
	10.25	-21.1271	14.995		-24.1145	17.6873
	10.275	-20.9112	15.0651		-23.8055	17.8059
	10.3	-20.6715	15.1609		-23.5293	17.9111
	10.325	-20.4113	15.2355		-23.2207	18.0578
	10.35	-20.142	15.3169		-22.916	18.1826
	10.375	-19.9092	15.3774		-22.597	18.314
	10.4	-19.6285	15.491		-22.2778	18.4419
	10.425	-19.3638	15.5604		-21.9784	18.5787
	10.45	-19.0742	15.6577		-21.7051	18.7155
	10.475	-18.8157	15.7252		-21.4137	18.8902
	10.5	-18.5632	15.8358		-21.122	19.0577
	10.525	-18.3492	15.9473		-20.8358	19.1964
	10.55	-18.1302	16.058		-20.5466	19.3591
	10.575	-17.839	16.1944		-20.2439	19.5225
	10.6	-17.5779	16.3427		-19.9499	19.6873
	10.625	-17.3546	16.4361		-19.6574	19.8664
	10.65	-17.0946	16.5661		-19.3737	20.0283
	10.675	-16.8227	16.687		-19.0774	20.213
	10.7	-16.5537	16.864		-18.7938	20.3897
	10.725	-16.333	17.0321		-18.4934	20.5683
	10.75	-16.1332	17.2266		-18.2188	20.7471
	10.775	-15.9102	17.4035		-17.9517	20.9424
	10.8	-15.6743	17.5973		-17.6738	21.1223
	10.825	-15.4352	17.7952		-17.3783	21.3045
	10.85	-15.2003	17.9968		-17.0984	21.4716
	10.875	-14.9572	18.1904		-16.8157	21.6706
	10.9	-14.7414	18.3983		-16.5411	21.8586
	10.925	-14.4908	18.6136		-16.2691	22.0419
	10.95	-14.2814	18.8149		-16.011	22.2433
	10.975	-14.0848	18.988		-15.7427	22.4323
	11	-13.8962	19.1885		-15.485	22.6067
	11.025	-13.7303	19.3667		-15.2069	22.7931
	11.05	-13.558	19.5686		-14.9356	22.9645
	11.075	-13.3784	19.7598		-14.6747	23.1531
	11.1	-13.1735	19.9885		-14.4144	23.3345
	11.125	-12.9849	20.1846		-14.1845	23.5308
	11.15	-12.8317	20.3784		-13.9441	23.7133
	11.175	-12.6139	20.5925		-13.689	23.8901
	11.2	-12.4905	20.793		-13.4376	24.0759
	11.225	-12.3378	20.9724		-13.174	24.269
	11.25	-12.1944	21.1691		-12.9177	24.4511
	11.275	-12.0318	21.3681		-12.6601	24.6528
	11.3	-11.9121	21.5716		-12.3867	24.836
	11.325	-11.7773	21.8093		-12.1401	25.0186
	11.35	-11.6747	22.0055		-11.882	25.2117
	11.375	-11.5282	22.1883		-11.6537	25.3944
	11.4	-11.4342	22.3893		-11.4072	25.5813
	11.425	-11.272	22.6006		-11.1647	25.7722
	11.45	-11.1509	22.8019		-10.932	25.949
	11.475	-10.9765	22.99		-10.7085	26.103
	11.5	-10.7729	23.2042		-10.4746	26.273
	11.525	-10.5537	23.3965		-10.254	26.4265
	11.55	-10.3976	23.5837		-10.0113	26.5771
	11.575	-10.2854	23.7597		-9.7793	26.7205
	11.6	-10.1434	23.967		-9.5529	26.8834
	11.625	-9.9346	24.1754		-9.3396	27.0524
	11.65	-9.8332	24.3425		-9.1268	27.222
	11.675	-9.6934	24.5218		-8.9191	27.3694
	11.7	-9.5909	24.68		-8.7014	27.5231
	11.725	-9.4711	24.8259		-8.4908	27.6515
	11.75	-9.348	24.9949		-8.2309	27.7883
	11.775	-9.2135	25.165		-8.0088	27.9387
	11.8	-9.0965	25.3369		-7.782	28.1075
	11.825	-8.9625	25.5118		-7.5558	28.2538
	11.85	-8.8508	25.6885		-7.3477	28.3984
	11.875	-8.7273	25.8501		-7.1371	28.5356
	11.9	-8.5871	26.0136		-6.9289	28.6858
	11.925	-8.4883	26.1639		-6.7288	28.8087
	11.95	-8.3307	26.3309		-6.5201	28.9425
	11.975	-8.2129	26.4401		-6.3041	29.0767
	12	-8.0177	26.5939		-6.1007	29.2046
	12.025	-7.8193	26.7294		-5.8961	29.3382
	12.05	-7.5931	26.8829		-5.6902	29.4727
	12.075	-7.4307	26.9957		-5.4986	29.6073
	12.1	-7.2737	27.1143		-5.3058	29.7234
	12.125	-7.1646	27.2002		-5.0691	29.8359
	12.15	-6.9734	27.3294		-4.8518	29.947
	12.175	-6.816	27.4561		-4.6459	30.0755
	12.2	-6.6513	27.5804		-4.4359	30.1925
	12.225	-6.4823	27.669		-4.2519	30.3131
	12.25	-6.3091	27.7552		-4.033	30.4076
	12.275	-6.1149	27.8782		-3.8166	30.5109
	12.3	-5.9336	27.9434		-3.627	30.6206
	12.325	-5.8393	28.0086		-3.421	30.7305
	12.35	-5.6642	28.0817		-3.2379	30.8324
	12.375	-5.4698	28.1444		-3.0348	30.9258
	12.4	-5.2153	28.2272		-2.8421	31.0136
	12.425	-4.9997	28.3278		-2.6745	31.0966
	12.45	-4.8061	28.383		-2.4752	31.194
	12.475	-4.6321	28.4168		-2.2625	31.2694
	12.5	-4.4779	28.4635		-2.0823	31.3537
	12.525	-4.3003	28.5232		-1.8737	31.432
	12.55	-4.0871	28.5823		-1.6751	31.5077
	12.575	-3.8634	28.6246		-1.4886	31.5792
	12.6	-3.6803	28.6602		-1.2933	31.6455
	12.625	-3.5219	28.6935		-1.0831	31.7044
	12.65	-3.292	28.7263		-0.882	31.7708
	12.675	-3.1133	28.7512		-0.6754	31.8222
	12.7	-2.9133	28.7773		-0.474	31.8871
	12.725	-2.7296	28.7821		-0.2866	31.945
	12.75	-2.5411	28.7821		-0.1202	31.9851
	12.775	-2.3153	28.8153		0.0683	32.0174
	12.8	-2.1112	28.8407		0.2522	32.0604
	12.825	-1.898	28.8596		0.4319	32.09
	12.85	-1.7293	28.8523		0.6256	32.1294
	12.875	-1.5562	28.832		0.804	32.148
	12.9	-1.3499	28.8716		0.9935	32.1758
	12.925	-1.1653	28.8531		1.185	32.2095
	12.95	-1.023	28.8558		1.3687	32.2314
	12.975	-0.7946	28.8591		1.5504	32.2489
	13	-0.6341	28.8588		1.7377	32.2559
	13.025	-0.4615	28.8649		1.9096	32.2601
	13.05	-0.3045	28.876		2.1034	32.2663
	13.075	-0.1616	28.8514		2.2936	32.2692
	13.1	0.0053192	28.8408		2.4732	32.2837
	13.125	0.2025	28.7909		2.6231	32.2899
	13.15	0.3946	28.7654		2.8045	32.267
	13.175	0.5181	28.6872		2.9725	32.2538
	13.2	0.7178	28.6724		3.1449	32.2394
	13.225	0.8969	28.6235		3.3277	32.2381
	13.25	1.0657	28.5372		3.4978	32.2203
	13.275	1.2293	28.4947		3.652	32.1905
	13.3	1.4049	28.4502		3.8105	32.1713
	13.325	1.6148	28.3996		3.9768	32.1486
	13.35	1.7977	28.3553		4.1639	32.1147
	13.375	1.9495	28.2915		4.3362	32.0878
	13.4	2.0783	28.2358		4.4844	32.065
	13.425	2.1685	28.1976		4.691	32.0264
	13.45	2.3426	28.2029		4.8789	31.9825
	13.475	2.465	28.1564		5.0348	31.9549
	13.5	2.6092	28.1124		5.2311	31.9258
	13.525	2.7387	28.0773		5.4108	31.878
	13.55	2.8376	28.0156		5.5736	31.8398
	13.575	2.9461	27.9564		5.7506	31.804
	13.6	3.0276	27.9007		5.9159	31.753
	13.625	3.1466	27.8325		6.0881	31.7169
	13.65	3.2867	27.7864		6.2508	31.6776
	13.675	3.4294	27.7102		6.4105	31.6363
	13.7	3.5522	27.6258		6.5896	31.5813
	13.725	3.6979	27.5454		6.7671	31.5338
	13.75	3.8463	27.4347		6.9298	31.4905
	13.775	3.9338	27.3196		7.1002	31.4472
	13.8	4.0312	27.2271		7.2616	31.4011
	13.825	4.1058	27.1403		7.4263	31.349
	13.85	4.2368	27.0662		7.5881	31.3074
	13.875	4.3798	26.9683		7.7387	31.2617
	13.9	4.4348	26.8923		7.8825	31.2086
	13.925	4.5555	26.8241		8.0368	31.1557
	13.95	4.6757	26.7434		8.1864	31.1005
	13.975	4.7889	26.6951		8.3244	31.0598
	14	4.8721	26.5907		8.4887	31.0045
	14.025	4.9539	26.5129		8.6411	30.9468
	14.05	5.0204	26.4693		8.7807	30.9056
	14.075	5.1109	26.4145		8.9253	30.8512
	14.1	5.191	26.3781		9.0898	30.811
	14.125	5.2673	26.3093		9.2222	30.7714
	14.15	5.3067	26.2949		9.3651	30.7375
	14.175	5.4138	26.2521		9.4803	30.6803
	14.2	5.477	26.2674		9.6106	30.6383
	14.225	5.5851	26.2922		9.7322	30.5876
	14.25	5.6681	26.2758		9.8274	30.5469
	14.275	5.6767	26.2439		9.9612	30.4902
	14.3	5.7737	26.2824		10.0857	30.4388
	14.325	5.8744	26.3191		10.1905	30.4132
	14.35	5.9235	26.3105		10.2967	30.3683
	14.375	5.9777	26.2669		10.4076	30.3183
	14.4	6.0202	26.2605		10.532	30.2859
	14.425	6.0842	26.1959		10.6252	30.2576
	14.45	6.091	26.1781		10.7355	30.2107
	14.475	6.1378	26.1392		10.8582	30.1721
	14.5	6.2198	26.1521		10.9566	30.1548
	14.525	6.2952	26.1846		11.0569	30.1212
	14.55	6.3878	26.2047		11.1594	30.0886
	14.575	6.449	26.2085		11.2524	30.07
	14.6	6.5657	26.2376		11.3384	30.0384
	14.625	6.6406	26.2418		11.4149	30.0159
	14.65	6.6954	26.2563		11.5266	29.9879
	14.675	6.7386	26.2707		11.5972	29.9648
	14.7	6.838	26.3114		11.6532	29.9542
	14.725	6.9258	26.3649		11.7346	29.9136
	14.75	7.0061	26.4124		11.8013	29.8775
	14.775	7.0691	26.4078		11.8688	29.8604
	14.8	7.1282	26.4417		11.9316	29.8342
	14.825	7.1948	26.4496		11.9948	29.8062
	14.85	7.2799	26.4818		12.0636	29.787
	14.875	7.2891	26.4701		12.1522	29.7592
	14.9	7.3783	26.5021		12.2139	29.7442
	14.925	7.4362	26.5154		12.2885	29.7444
	14.95	7.5175	26.5196		12.3594	29.7159
	14.975	7.5994	26.5734		12.4137	29.7193
	15	7.6901	26.5896		12.4379	29.7028
	15.025	7.7729	26.6053		12.4735	29.6715
	15.05	7.8573	26.6262		12.5143	29.6475
	15.075	7.9528	26.6214		12.5633	29.6136
	15.1	8.0333	26.6192		12.5948	29.5946
	15.125	8.1381	26.6161		12.6395	29.5723
	15.15	8.2227	26.5887		12.6616	29.5637
	15.175	8.3096	26.5328		12.7041	29.5355
	15.2	8.3767	26.4728		12.7258	29.5194
	15.225	8.4686	26.4584		12.7616	29.4953
	15.25	8.5683	26.4592		12.811	29.4671
	15.275	8.6859	26.3872		12.841	29.4501
	15.3	8.7662	26.345		12.858	29.4179
	15.325	8.8267	26.3588		12.8947	29.401
	15.35	8.9703	26.4271		12.9056	29.3762
	15.375	9.0259	26.4018		12.9307	29.344
	15.4	9.1251	26.4544		12.9563	29.3187
	15.425	9.1569	26.4476		12.9766	29.2949
	15.45	9.2455	26.495		12.9696	29.2626
	15.475	9.3505	26.4866		12.9662	29.2215
	15.5	9.4106	26.5088		12.976	29.1765
	15.525	9.4367	26.4784		12.9708	29.1379
	15.55	9.5764	26.5751		12.9543	29.0988
	15.575	9.6778	26.5923		12.9653	29.0547
	15.6	9.7492	26.615		12.9708	28.9957
	15.625	9.8027	26.6041		12.9639	28.9632
	15.65	9.87	26.6255		12.9361	28.9221
	15.675	9.9527	26.6058		12.9378	28.856
	15.7	10.013	26.5802		12.9405	28.8128
	15.725	10.059	26.5468		12.9315	28.7624
	15.75	10.1739	26.5941		12.951	28.6903
	15.775	10.2951	26.5839		12.9461	28.6414
	15.8	10.3642	26.5559		12.9369	28.6055
	15.825	10.4866	26.5016		12.9443	28.5506
	15.85	10.6011	26.5348		12.9282	28.4982
	15.875	10.7877	26.5415		12.9123	28.4418
	15.9	10.8981	26.5337		12.9092	28.365
	15.925	10.981	26.5021		12.8754	28.3137
	15.95	11.0714	26.4906		12.8522	28.2362
	15.975	11.1207	26.4966		12.8665	28.1668
	16	11.2405	26.5402		12.8844	28.0957
	16.025	11.3274	26.5696		12.8816	28.0484
	16.05	11.3848	26.584		12.8578	27.9957
	16.075	11.4263	26.5857		12.8389	27.9146
	16.1	11.5099	26.5998		12.8217	27.8234
	16.125	11.5302	26.5802		12.8381	27.735
	16.15	11.6399	26.6196		12.8382	27.6557
	16.175	11.7471	26.6538		12.8255	27.5891
	16.2	11.8956	26.6883		12.8229	27.5149
	16.225	11.9315	26.6595		12.8357	27.4371
	16.25	12.0556	26.6925		12.8385	27.3505
	16.275	12.1873	26.6708		12.8323	27.2766
	16.3	12.268	26.6224		12.8448	27.1944
	16.325	12.3084	26.5232		12.8249	27.1201
	16.35	12.3718	26.5123		12.8336	27.0409
	16.375	12.5535	26.4611		12.8328	26.9456
	16.4	12.6111	26.4258		12.8326	26.8587
	16.425	12.7218	26.3429		12.8328	26.7706
	16.45	12.8574	26.3172		12.8484	26.6803
	16.475	12.9738	26.2337		12.8483	26.5962
	16.5	13.1128	26.2485		12.827	26.4974
	16.525	13.2656	26.1343		12.8244	26.3789
	16.55	13.3212	26.0802		12.8242	26.2665
	16.575	13.39	25.9956		12.8045	26.1731
	16.6	13.4727	25.9728		12.807	26.0452
	16.625	13.5895	25.9269		12.8211	25.9418
	16.65	13.736	25.9325		12.8237	25.848
	16.675	13.8468	25.8817		12.8294	25.7504
	16.7	13.9044	25.8339		12.8405	25.6363
	16.725	14.0231	25.7615		12.8257	25.5244
	16.75	14.071	25.7309		12.8116	25.4126
	16.775	14.143	25.7351		12.8309	25.2826
	16.8	14.2539	25.7357		12.8346	25.1655
	16.825	14.3455	25.7149		12.8312	25.0587
	16.85	14.39	25.6698		12.839	24.9286
	16.875	14.4222	25.6474		12.8553	24.8158
	16.9	14.4619	25.6442		12.8649	24.6853
	16.925	14.5854	25.6489		12.8746	24.585
	16.95	14.6677	25.6429		12.8817	24.4805
	16.975	14.7018	25.5618		12.8719	24.3743
	17	14.7559	25.5469		12.8653	24.2397
	17.025	14.7797	25.5187		12.8922	24.1129
	17.05	14.9252	25.5864		12.9134	24.0205
	17.075	15.0321	25.5761		12.9375	23.9228
	17.1	15.1042	25.6024		12.9818	23.8077
	17.125	15.2331	25.5803		12.9831	23.7003
	17.15	15.3352	25.6036		12.9999	23.5899
	17.175	15.4038	25.5912		13.0362	23.4763
	17.2	15.4594	25.6587		13.0793	23.3699
	17.225	15.5436	25.6368		13.0941	23.2586
	17.25	15.5835	25.6626		13.109	23.1394
	17.275	15.6205	25.6685		13.13	23.0357
	17.3	15.6747	25.6958		13.1532	22.9239
	17.325	15.7842	25.6995		13.1909	22.8121
	17.35	15.8424	25.7029		13.202	22.7121
	17.375	15.8575	25.7014		13.222	22.5965
	17.4	15.9702	25.7122		13.2579	22.4803
	17.425	16.1203	25.6901		13.3003	22.3714
	17.45	16.2006	25.6865		13.3204	22.2742
	17.475	16.289	25.611		13.3558	22.1959
	17.5	16.3192	25.5594		13.4025	22.108
	17.525	16.3955	25.5091		13.4394	22.0193
	17.55	16.4539	25.4743		13.5031	21.929
	17.575	16.531	25.4137		13.5682	21.85
	17.6	16.6101	25.385		13.6225	21.7706
	17.625	16.6951	25.2969		13.6727	21.7054
	17.65	16.7474	25.271		13.7199	21.6287
	17.675	16.8185	25.2317		13.7972	21.5603
	17.7	16.9549	25.2124		13.8703	21.4864
	17.725	17.0377	25.1937		13.9506	21.4243
	17.75	17.0871	25.1605		14.0057	21.3646
	17.775	17.1564	25.1486		14.0626	21.307
	17.8	17.1982	25.1074		14.1336	21.227
	17.825	17.2537	25.0974		14.2125	21.1738
	17.85	17.3074	25.0859		14.3029	21.1002
	17.875	17.3588	25.039		14.3463	21.0401
	17.9	17.4337	24.9607		14.4175	20.9747
	17.925	17.4388	24.869		14.497	20.8954
	17.95	17.4885	24.8246		14.5793	20.8353
	17.975	17.6125	24.723		14.6712	20.7839
	18	17.7077	24.684		14.7717	20.718
	18.025	17.8289	24.5309		14.8481	20.6571
	18.05	17.8482	24.4112		14.9474	20.6068
	18.075	17.9559	24.2946		15.0532	20.5574
	18.1	18.077	24.2048		15.1263	20.5076
	18.125	18.1782	24.0658		15.2155	20.4717
	18.15	18.19	23.9267		15.3102	20.4426
	18.175	18.2557	23.7811		15.4032	20.3867
	18.2	18.2949	23.6962		15.512	20.3541
	18.225	18.4044	23.6134		15.5997	20.2957
	18.25	18.4676	23.5802		15.7126	20.2466
	18.275	18.5637	23.5484		15.8236	20.195
	18.3	18.6631	23.521		15.9329	20.1625
	18.325	18.7009	23.4393		16.0379	20.1182
	18.35	18.7409	23.3928		16.1412	20.0741
	18.375	18.7923	23.3388		16.2744	20.0412
	18.4	18.8698	23.311		16.3853	19.995
	18.425	18.8549	23.2655		16.4928	19.96
	18.45	18.861	23.255		16.6262	19.9197
	18.475	18.9084	23.252		16.7586	19.9023
	18.5	18.9138	23.2301		16.906	19.8934
	18.525	18.94	23.2274		17.0435	19.8608
	18.55	18.9667	23.2335		17.162	19.8448
	18.575	19.0425	23.2214		17.2773	19.8121
	18.6	19.1116	23.2451		17.3991	19.7543
	18.625	19.1595	23.2343		17.5274	19.7095
	18.65	19.171	23.2512		17.6626	19.6816
	18.675	19.2444	23.2544		17.7894	19.6624
	18.7	19.2727	23.2508		17.8939	19.6287
	18.725	19.2841	23.2491		18.0193	19.5838
	18.75	19.3635	23.2436		18.146	19.5374
	18.775	19.3668	23.2289		18.264	19.5348
	18.8	19.4355	23.2095		18.3978	19.502
	18.825	19.4651	23.1741		18.5035	19.4744
	18.85	19.5094	23.1704		18.6188	19.4687
	18.875	19.5731	23.156		18.7508	19.4093
	18.9	19.5937	23.158		18.8686	19.3751
	18.925	19.6254	23.1398		18.9997	19.3375
	18.95	19.6681	23.1677		19.1456	19.2986
	18.975	19.6459	23.1379		19.2726	19.2837
	19	19.6176	23.1716		19.3928	19.2447
	19.025	19.6046	23.2323		19.5355	19.192
	19.05	19.5846	23.3219		19.6696	19.1699
	19.075	19.5309	23.3877		19.7871	19.1267
	19.1	19.4793	23.4797		19.8984	19.0647
	19.125	19.4453	23.5726		20.0532	19.0151
	19.15	19.4386	23.6462		20.186	18.9912
	19.175	19.3986	23.6832		20.3132	18.9516
	19.2	19.3903	23.721		20.4244	18.9414
	19.225	19.3481	23.7164		20.5429	18.8921
	19.25	19.3349	23.7149		20.6605	18.8518
	19.275	19.3267	23.7112		20.7731	18.7914
	19.3	19.316	23.7629		20.8772	18.7462
	19.325	19.3786	23.8054		21.0152	18.7198
	19.35	19.3933	23.8453		21.1637	18.6817
	19.375	19.4129	23.8331		21.2672	18.6396
	19.4	19.3469	23.8543		21.3851	18.5789
	19.425	19.3537	23.8443		21.5202	18.5158
	19.45	19.4104	23.8616		21.6463	18.4535
	19.475	19.3989	23.8729		21.765	18.3904
	19.5	19.4628	23.8877		21.8744	18.3587
	19.525	19.4664	23.892		21.9865	18.2816
	19.55	19.4872	23.9011		22.0994	18.2288
	19.575	19.4601	23.8785		22.2431	18.1789
	19.6	19.4788	23.896		22.3514	18.1233
	19.625	19.4987	23.8877		22.4768	18.0888
	19.65	19.5043	23.8725		22.6108	18.0378
	19.675	19.4849	23.8468		22.7193	17.9836
	19.7	19.4935	23.8228		22.8603	17.9328
	19.725	19.4816	23.7774		22.9745	17.8808
	19.75	19.4332	23.7517		23.1044	17.8262
	19.775	19.4473	23.7091		23.2494	17.7579
	19.8	19.473	23.6955		23.375	17.7152
	19.825	19.4507	23.6545		23.5225	17.6522
	19.85	19.4672	23.6234		23.6586	17.6164
	19.875	19.4606	23.5848		23.7916	17.5862
	19.9	19.4917	23.5436		23.9436	17.5434
	19.925	19.5371	23.4575		24.1021	17.479
	19.95	19.5676	23.4045		24.2265	17.4099
	19.975	19.5792	23.312		24.3513	17.3666
	20	19.6363	23.2339		24.4816	17.322
	20.025	19.686	23.0991		24.5927	17.2622
	20.05	19.7915	22.9826		24.7128	17.2136
	20.075	19.8734	22.8377		24.8217	17.1489
	20.1	19.9255	22.7184		24.963	17.0918
	20.125	19.9881	22.6011		25.0733	17.0276
	20.15	20.0372	22.5224		25.2036	16.9627
	20.175	20.0572	22.4167		25.3365	16.882
	20.2	20.0753	22.3413		25.4591	16.825
	20.225	20.1575	22.2339		25.5879	16.7786
	20.25	20.2146	22.1127		25.706	16.7315
	20.275	20.2153	21.9549		25.8323	16.676
	20.3	20.2537	21.817		25.9631	16.6092
	20.325	20.291	21.6698		26.0734	16.5459
	20.35	20.3742	21.5341		26.1662	16.491
	20.375	20.4649	21.3753		26.2763	16.441
	20.4	20.5584	21.2549		26.3905	16.3746
	20.425	20.6659	21.0977		26.471	16.3046
	20.45	20.664	20.9718		26.5759	16.2413
	20.475	20.7382	20.8234		26.6916	16.1589
	20.5	20.7713	20.6828		26.7982	16.1058
	20.525	20.8329	20.5077		26.9175	16.0397
	20.55	20.9162	20.3619		27.0242	15.9875
	20.575	21.0154	20.1875		27.1042	15.9291
	20.6	21.0647	20.0367		27.2189	15.8452
	20.625	21.1038	19.86		27.3184	15.7795
	20.65	21.2328	19.6959		27.4115	15.7099
	20.675	21.3204	19.5195		27.5068	15.6408
	20.7	21.3981	19.3549		27.581	15.5729
	20.725	21.4692	19.1915		27.672	15.4854
	20.75	21.5561	19.044		27.7784	15.4157
	20.775	21.6373	18.8743		27.8629	15.3201
	20.8	21.6972	18.7458		27.9436	15.2457
	20.825	21.7901	18.6056		28.0261	15.1621
	20.85	21.8529	18.4986		28.1063	15.069
	20.875	21.911	18.3902		28.1981	14.9969
	20.9	21.9554	18.3204		28.2811	14.9241
	20.925	21.9683	18.2258		28.3459	14.866
	20.95	21.99	18.1588		28.436	14.7792
	20.975	22.1008	18.077		28.5278	14.7187
	21	22.1426	18.0315		28.6087	14.6546
	21.025	22.1558	17.9648		28.7039	14.59
	21.05	22.1839	17.9152		28.7833	14.5419
	21.075	22.2266	17.8201		28.8653	14.4664
	21.1	22.2716	17.7209		28.9355	14.4003
	21.125	22.2859	17.5779		29.0132	14.3351
	21.15	22.3772	17.4434		29.0617	14.2631
	21.175	22.4579	17.2755		29.1041	14.1852
	21.2	22.5621	17.1341		29.1758	14.1032
	21.225	22.6472	16.9852		29.2468	14.0202
	21.25	22.7704	16.8549		29.3069	13.9485
	21.275	22.8912	16.6842		29.3817	13.8837
	21.3	23.0056	16.5422		29.4438	13.7978
	21.325	23.0814	16.396		29.5147	13.7127
	21.35	23.1299	16.2908		29.5973	13.6323
	21.375	23.155	16.1734		29.6837	13.554
	21.4	23.2451	16.0762		29.7415	13.4849
	21.425	23.2594	15.9409		29.8196	13.4183
	21.45	23.3716	15.8442		29.8789	13.3337
	21.475	23.3883	15.7317		29.9406	13.2593
	21.5	23.4379	15.6782		29.9907	13.1839
	21.525	23.5142	15.5749		30.0313	13.1021
	21.55	23.5673	15.4942		30.0962	13.0296
	21.575	23.6039	15.3959		30.1443	12.9522
	21.6	23.6375	15.3342		30.182	12.8669
	21.625	23.6617	15.2761		30.2147	12.771
	21.65	23.6606	15.2266		30.2791	12.7059
	21.675	23.7215	15.1492		30.3396	12.6397
	21.7	23.7717	15.0696		30.3871	12.5699
	21.725	23.8326	14.9655		30.4512	12.5063
	21.75	23.87	14.9145		30.4805	12.4474
	21.775	23.9172	14.8004		30.5044	12.363
	21.8	23.937	14.7009		30.5408	12.3025
	21.825	23.9625	14.5844		30.5892	12.2315
	21.85	24.0211	14.4818		30.6284	12.1459
	21.875	24.0558	14.3484		30.6637	12.0925
	21.9	24.0834	14.2484		30.6861	12.0066
	21.925	24.1413	14.131		30.7107	11.9416
	21.95	24.1803	14.0284		30.7217	11.875
	21.975	24.1724	13.9311		30.754	11.8139
	22	24.1584	13.8492		30.7722	11.7407
	22.025	24.1862	13.7581		30.7854	11.6653
	22.05	24.162	13.7117		30.7979	11.595
	22.075	24.1354	13.6708		30.8414	11.5157
	22.1	24.1374	13.6806		30.8523	11.4422
	22.125	24.1236	13.6583		30.8713	11.3772
	22.15	24.0733	13.6806		30.8905	11.3238
	22.175	24.089	13.6889		30.9206	11.2567
	22.2	24.0368	13.7626		30.9114	11.1925
	22.225	23.9395	13.8081		30.9183	11.1223
	22.25	23.8547	13.8884		30.9427	11.0417
	22.275	23.7858	13.9465		30.9458	10.9809
	22.3	23.6537	14.0443		30.9685	10.9301
	22.325	23.5211	14.1122		30.9764	10.8787
	22.35	23.3795	14.2012		30.9757	10.8445
	22.375	23.3365	14.2496		30.9758	10.7786
	22.4	23.1798	14.3638		30.9721	10.7088
	22.425	23.1161	14.439		30.967	10.6493
	22.45	22.9591	14.5343		30.9547	10.5879
	22.475	22.8921	14.5914		30.9393	10.5253
	22.5	22.7731	14.7269		30.9384	10.4489
	22.525	22.6198	14.8324		30.9366	10.3859
	22.55	22.4646	14.9663		30.9211	10.327
	22.575	22.3274	15.0642		30.9176	10.2684
	22.6	22.1574	15.1892		30.9232	10.2278
	22.625	22.025	15.3034		30.9289	10.1682
	22.65	21.8983	15.4587		30.889	10.0928
	22.675	21.7391	15.5778		30.8487	10.023
	22.7	21.5641	15.6944		30.8345	9.9768
	22.725	21.4457	15.7581		30.8114	9.937
	22.75	21.2805	15.8766		30.7996	9.8927
	22.775	21.1342	15.9223		30.7926	9.8309
	22.8	21.015	15.9589		30.7806	9.7923
	22.825	20.884	15.9768		30.7293	9.7474
	22.85	20.7317	16.0107		30.6817	9.6805
	22.875	20.5724	16.0308		30.6337	9.6338
	22.9	20.4293	16.0595		30.6038	9.5846
	22.925	20.2897	16.0768		30.5582	9.5085
	22.95	20.1252	16.1006		30.5352	9.4354
	22.975	20.0282	16.0855		30.4857	9.3723
	23	19.9099	16.0982		30.4557	9.3013
	23.025	19.7576	16.1035		30.4072	9.2519
	23.05	19.6182	16.1108		30.3579	9.1987
	23.075	19.483	16.0719		30.3131	9.1516
	23.1	19.3516	16.0789		30.284	9.1128
	23.125	19.2778	16.0647		30.2178	9.0548
	23.15	19.1404	16.0738		30.1825	8.9989
	23.175	19.0172	16.0517		30.1321	8.962
	23.2	18.8925	16.0625		30.094	8.9302
	23.225	18.7771	16.054		30.0368	8.8802
	23.25	18.6158	16.067		29.9767	8.8482
	23.275	18.4957	16.0491		29.9048	8.8107
	23.3	18.386	16.0637		29.834	8.759
	23.325	18.2699	16.0636		29.7865	8.692
	23.35	18.2091	16.0624		29.7433	8.6546
	23.375	18.0874	16.0233		29.685	8.6038
	23.4	18.0598	16.0577		29.6157	8.5839
	23.425	17.9977	16.0475		29.5595	8.5629
	23.45	17.9621	16.0383		29.4954	8.5316
	23.475	17.8927	15.9961		29.4408	8.5131
	23.5	17.8749	15.9922		29.3768	8.4933
	23.525	17.8678	15.9518		29.2955	8.4668
	23.55	17.8395	15.9217		29.2397	8.45
	23.575	17.808	15.8772		29.1429	8.4286
	23.6	17.7926	15.8504		29.0484	8.4071
	23.625	17.7896	15.7525		28.9657	8.3996
	23.65	17.741	15.6948		28.9065	8.3659
	23.675	17.6986	15.6502		28.8348	8.3418
	23.7	17.6993	15.6072		28.7461	8.2951
	23.725	17.6887	15.5481		28.682	8.286
	23.75	17.7128	15.573		28.6003	8.2382
	23.775	17.71	15.5595		28.5324	8.2168
	23.8	17.6802	15.5695		28.4678	8.1743
	23.825	17.6588	15.5822		28.4018	8.1479
	23.85	17.6451	15.5864		28.3432	8.1504
	23.875	17.6655	15.576		28.2926	8.1528
	23.9	17.6831	15.5758		28.2389	8.1563
	23.925	17.701	15.5538		28.1644	8.148
	23.95	17.716	15.5535		28.0776	8.1551
	23.975	17.6826	15.5493		28.0037	8.1631
	24	17.6287	15.5923		27.9302	8.1679
	24.025	17.67	15.6004		27.8596	8.1758
	24.05	17.7016	15.6233		27.8043	8.1769
	24.075	17.7074	15.6172		27.7201	8.1833
	24.1	17.7075	15.6425		27.6305	8.1855
	24.125	17.6183	15.6382		27.562	8.208
	24.15	17.6425	15.6548		27.4809	8.1931
	24.175	17.6154	15.6427		27.4115	8.209
	24.2	17.5992	15.659		27.354	8.2201
	24.225	17.5877	15.6863		27.2931	8.2229
	24.25	17.583	15.7264		27.2293	8.2334
	24.275	17.5489	15.7466		27.1607	8.2546
	24.3	17.5193	15.7933		27.08	8.2761
	24.325	17.5323	15.8057		26.9879	8.3033
	24.35	17.5113	15.8963		26.9185	8.3244
	24.375	17.4954	15.8547		26.828	8.3493
	24.4	17.4389	15.8905		26.7796	8.3387
	24.425	17.3914	15.8748		26.7033	8.364
	24.45	17.3408	15.9125		26.6267	8.3596
	24.475	17.3188	15.8961		26.5388	8.3774
	24.5	17.246	15.9267		26.4621	8.39
	24.525	17.1377	15.9623		26.3954	8.3998
	24.55	17.0427	16.0186		26.2956	8.4035
	24.575	16.9471	16.0495		26.2337	8.4049
	24.6	16.8966	16.1029		26.1655	8.4342
	24.625	16.7681	16.1518		26.1064	8.4736
	24.65	16.7055	16.2093		26.0146	8.4846
	24.675	16.5993	16.2313		25.9402	8.5209
	24.7	16.4526	16.3106		25.8648	8.5039
	24.725	16.3076	16.3403		25.7586	8.5331
	24.75	16.2244	16.3999		25.681	8.5489
	24.775	16.1547	16.4271		25.59	8.5838
	24.8	16.0734	16.4517		25.4714	8.6206
	24.825	15.9105	16.5251		25.4068	8.6203
	24.85	15.8042	16.5689		25.3159	8.6357
	24.875	15.6602	16.6134		25.2208	8.6483
	24.9	15.5705	16.6563		25.1238	8.6711
	24.925	15.413	16.7368		25.0445	8.6618
	24.95	15.3329	16.7822		24.9666	8.6737
	24.975	15.231	16.7786		24.8708	8.6939
	25	15.1786	16.803		24.7654	8.7092
	25.025	15.0517	16.8155		24.6751	8.7352
	25.05	14.9244	16.8503		24.5752	8.7333
	25.075	14.7989	16.8498		24.4804	8.7652
	25.1	14.6943	16.8765		24.4019	8.7524
	25.125	14.6483	16.8623		24.3204	8.7887
	25.15	14.5688	16.884		24.2504	8.7871
	25.175	14.5153	16.8837		24.1495	8.8133
	25.2	14.4348	16.8835		24.0427	8.8357
	25.225	14.338	16.8671		23.9721	8.8606
	25.25	14.2941	16.8768		23.8756	8.8643
	25.275	14.2085	16.8839		23.7979	8.8797
	25.3	14.164	16.9172		23.7191	8.899
	25.325	14.0838	16.8695		23.6375	8.9207
	25.35	13.9991	16.9365		23.542	8.9153
	25.375	13.9085	16.9446		23.461	8.9482
	25.4	13.8416	17.0064		23.3497	8.9525
	25.425	13.7004	17.0419		23.2801	8.9905
	25.45	13.6451	17.0886		23.2151	9.0157
	25.475	13.4932	17.132		23.1398	9.0313
	25.5	13.4016	17.1957		23.0517	9.0531
	25.525	13.3128	17.2301		22.9815	9.0834
	25.55	13.2433	17.2959		22.9077	9.1149
	25.575	13.1553	17.3456		22.8267	9.1476
	25.6	13.0572	17.4385		22.7562	9.1732
	25.625	13.0026	17.4975		22.6637	9.2269
	25.65	12.9588	17.6038		22.6084	9.254
	25.675	12.8791	17.6641		22.5429	9.3074
	25.7	12.8633	17.7482		22.4764	9.3383
	25.725	12.8423	17.822		22.4129	9.3705
	25.75	12.7029	17.9322		22.3299	9.4103
	25.775	12.5857	18.0042		22.2672	9.4207
	25.8	12.485	18.0675		22.2181	9.4512
	25.825	12.4634	18.1334		22.1466	9.4838
	25.85	12.3712	18.2072		22.0951	9.5253
	25.875	12.3358	18.2725		22.0262	9.5416
	25.9	12.2221	18.3259		21.9542	9.5922
	25.925	12.1125	18.4061		21.8923	9.637
	25.95	11.9655	18.4989		21.8342	9.6592
	25.975	11.8896	18.5388		21.7839	9.6898
	26	11.7717	18.625		21.7314	9.7197
	26.025	11.6517	18.6936		21.6777	9.7513
	26.05	11.5582	18.7581		21.6266	9.7761
	26.075	11.5342	18.793		21.5604	9.8192
	26.1	11.4445	18.8535		21.5009	9.8445
	26.125	11.3708	18.881		21.4443	9.8868
	26.15	11.2625	18.9156		21.362	9.9267
	26.175	11.1735	18.9175		21.3223	9.9565
	26.2	11.1121	18.9606		21.2843	9.9995
	26.225	11.0481	18.9631		21.2115	10.0483
	26.25	10.984	18.9506		21.1635	10.0867
	26.275	10.9453	18.9374		21.1167	10.1323
	26.3	10.8447	18.9939		21.0791	10.1763
	26.325	10.7959	18.9493		21.0359	10.2339
	26.35	10.7655	18.9354		20.9784	10.2696
	26.375	10.6657	18.9155		20.9408	10.3186
	26.4	10.61	18.8868		20.915	10.3491
	26.425	10.6043	18.8385		20.867	10.3918
	26.45	10.5056	18.8258		20.8191	10.4348
	26.475	10.458	18.7794		20.7767	10.4586
	26.5	10.3905	18.749		20.7388	10.5073
	26.525	10.3855	18.6793		20.6982	10.5435
	26.55	10.3265	18.6517		20.6672	10.571
	26.575	10.3015	18.5497		20.6444	10.6155
	26.6	10.2996	18.4773		20.6297	10.6465
	26.625	10.3086	18.3874		20.5979	10.6745
	26.65	10.2158	18.3301		20.5457	10.7199
	26.675	10.1861	18.2489		20.5011	10.7704
	26.7	10.1234	18.1749		20.4774	10.814
	26.725	10.01	18.0917		20.4275	10.8665
	26.75	9.996	18.062		20.4103	10.9247
	26.775	10.0092	17.9578		20.3568	10.9957
	26.8	10.0014	17.8893		20.3222	11.0447
	26.825	9.9648	17.8141		20.2711	11.0989
	26.85	9.9138	17.7643		20.2348	11.1605
	26.875	9.826	17.7091		20.2153	11.2083
	26.9	9.8177	17.6232		20.1809	11.2616
	26.925	9.8368	17.5413		20.1566	11.3127
	26.95	9.8634	17.4754		20.1326	11.3852
	26.975	9.8374	17.3791		20.1102	11.4437
	27	9.8631	17.2971		20.0653	11.504
	27.025	9.8977	17.2059		20.0595	11.5461
	27.05	9.8948	17.1717		20.0284	11.6217
	27.075	9.8307	17.1305		20.0079	11.6746
	27.1	9.8218	17.1224		19.9863	11.7425
	27.125	9.7809	17.1107		19.9503	11.8041
	27.15	9.7597	17.1459		19.9341	11.8604
	27.175	9.68	17.1475		19.9047	11.9225
	27.2	9.6304	17.1657		19.8694	11.9867
	27.225	9.6126	17.1722		19.861	12.0482
	27.25	9.5138	17.219		19.8439	12.0987
	27.275	9.4331	17.2177		19.8137	12.1539
	27.3	9.375	17.3027		19.7913	12.1998
	27.325	9.2957	17.352		19.7637	12.2643
	27.35	9.2435	17.3956		19.7442	12.3175
	27.375	9.255	17.4365		19.7216	12.3785
	27.4	9.192	17.5193		19.6905	12.4388
	27.425	9.1042	17.5691		19.6556	12.4952
	27.45	9.0523	17.6411		19.6376	12.5737
	27.475	8.9825	17.6993		19.6086	12.6357
	27.5	8.9087	17.7992		19.5864	12.706
	27.525	8.8246	17.8419		19.5711	12.7745
	27.55	8.79	17.9414		19.544	12.8448
	27.575	8.7641	18.0096		19.5371	12.8872
	27.6	8.6502	18.1192		19.4859	12.9616
	27.625	8.5412	18.1862		19.4457	13.0125
	27.65	8.488	18.264		19.4217	13.0708
	27.675	8.4067	18.3402		19.3901	13.1263
	27.7	8.3337	18.4152		19.3632	13.1862
	27.725	8.3121	18.4355		19.3429	13.2557
	27.75	8.3027	18.5152		19.3151	13.3057
	27.775	8.2292	18.5489		19.2937	13.3556
	27.8	8.1464	18.6125		19.2726	13.3986
	27.825	8.0833	18.6391		19.2623	13.4564
	27.85	8.0303	18.6996		19.2449	13.5202
	27.875	8.0235	18.7363		19.2055	13.5595
	27.9	7.9692	18.766		19.1821	13.6121
	27.925	7.9429	18.8031		19.1389	13.6529
	27.95	7.867	18.8426		19.0837	13.7004
	27.975	7.7981	18.8716		19.0446	13.7608
	28	7.7569	18.9057		19.0262	13.8297
	28.025	7.7005	18.9234		18.9954	13.8733
	28.05	7.629	18.9675		18.9859	13.9304
	28.075	7.5797	18.9994		18.9692	13.96
	28.1	7.5614	19.0011		18.9404	13.9884
	28.125	7.5124	18.9964		18.9364	14.0305
	28.15	7.484	18.9989		18.9197	14.0688
	28.175	7.4416	19.0022		18.8951	14.1042
	28.2	7.3937	19.0288		18.8502	14.1334
	28.225	7.3041	19.04		18.8156	14.1691
	28.25	7.2744	19.0555		18.771	14.2314
	28.275	7.2536	19.0272		18.7354	14.271
	28.3	7.2727	19.0276		18.7102	14.311
	28.325	7.2741	19.0093		18.6794	14.3601
	28.35	7.2074	19.0324		18.6356	14.3936
	28.375	7.1534	19.0025		18.5982	14.4262
	28.4	7.1176	18.9745		18.5739	14.4933
	28.425	7.1021	18.9299		18.5386	14.5275
	28.45	7.1364	18.8822		18.4951	14.5702
	28.475	7.1658	18.796		18.4691	14.6119
	28.5	7.1932	18.7617		18.4197	14.6557
	28.525	7.186	18.676		18.3669	14.6774
	28.55	7.1926	18.5966		18.3258	14.7457
	28.575	7.1596	18.4782		18.2757	14.778
	28.6	7.1694	18.3961		18.2461	14.8281
	28.625	7.1909	18.2866		18.237	14.8619
	28.65	7.1664	18.2103		18.2081	14.908
	28.675	7.245	18.0721		18.2055	14.9288
	28.7	7.2457	18.0142		18.1844	14.9428
	28.725	7.2811	17.9017		18.1677	14.9693
	28.75	7.3002	17.8161		18.1524	15.0011
	28.775	7.3197	17.6953		18.1291	15.0302
	28.8	7.3534	17.5966		18.1133	15.0511
	28.825	7.354	17.4922		18.0877	15.0647
	28.85	7.41	17.3948		18.0618	15.0906
	28.875	7.4714	17.2913		18.0497	15.1199
	28.9	7.4813	17.226		18.0331	15.1315
	28.925	7.4512	17.1731		18.0254	15.1472
	28.95	7.4973	17.1168		18.0382	15.1573
	28.975	7.5512	17.0587		18.0328	15.1727
	29	7.6115	16.9778		18.0134	15.1849
	29.025	7.6449	16.8626		17.9783	15.1921
	29.05	7.6477	16.8015		17.9516	15.2254
	29.075	7.7092	16.7142		17.9263	15.2626
	29.1	7.662	16.6653		17.9132	15.2922
	29.125	7.6944	16.5884		17.8845	15.3091
	29.15	7.6835	16.5184		17.8706	15.3273
	29.175	7.7481	16.4175		17.8689	15.3453
	29.2	7.7817	16.3237		17.8719	15.3592
	29.225	7.8146	16.2456		17.8518	15.3495
	29.25	7.8547	16.176		17.8531	15.3679
	29.275	7.8846	16.0827		17.8349	15.3758
	29.3	7.8888	16.0341		17.822	15.3825
	29.325	7.884	15.9306		17.8135	15.4219
	29.35	7.9387	15.8694		17.8306	15.4221
	29.375	7.9213	15.8284		17.8405	15.4151
	29.4	7.9354	15.8035		17.8398	15.4187
	29.425	7.9606	15.7706		17.8621	15.4093
	29.45	7.8747	15.8198		17.8658	15.4094
	29.475	7.8159	15.8346		17.8643	15.3966
	29.5	7.7906	15.8938		17.8811	15.4052
	29.525	7.7984	15.9281		17.9036	15.3968
	29.55	7.755	15.9887		17.9212	15.3983
	29.575	7.7078	16.0288		17.9099	15.383
	29.6	7.7107	16.0852		17.9277	15.3893
	29.625	7.6891	16.094		17.9349	15.3924
	29.65	7.666	16.205		17.9394	15.3911
	29.675	7.6039	16.2131		17.9314	15.3855
	29.7	7.5988	16.3006		17.9421	15.3891
	29.725	7.572	16.3464		17.9399	15.4002
	29.75	7.5385	16.4195		17.9335	15.3937
	29.775	7.4633	16.4956		17.9464	15.3999
	29.8	7.3949	16.5714		17.9538	15.4018
	29.825	7.3895	16.6621		17.9627	15.4049
	29.85	7.2839	16.8084		17.9673	15.3979
	29.875	7.1794	16.886		17.979	15.398
	29.9	7.1471	16.9379		17.9723	15.4036
	29.925	7.1428	16.9946		17.9836	15.4093
	29.95	7.0939	17.0766		17.9708	15.4244
	29.975	7.0073	17.177		17.9763	15.4318
	30	6.8823	17.3025		18.0055	15.4489
	30.025	6.8325	17.3183		18.0275	15.4396
	30.05	6.8152	17.425		18.0347	15.4279
	30.075	6.7387	17.464		18.0469	15.4142
	30.1	6.7005	17.555		18.0431	15.4062
	30.125	6.6326	17.6046		18.0591	15.412
	30.15	6.5727	17.7103		18.0779	15.4219
	30.175	6.4994	17.7693		18.0664	15.4263
	30.2	6.4429	17.8252		18.0838	15.4212
	30.225	6.4022	17.8944		18.1076	15.4274
	30.25	6.3609	17.9783		18.1358	15.4275
	30.275	6.2837	18.0437		18.1655	15.4225
	30.3	6.2253	18.1529		18.172	15.3989
	30.325	6.1678	18.2349		18.1996	15.4123
	30.35	6.132	18.2861		18.2077	15.4125
	30.375	6.0922	18.3309		18.2033	15.4195
	30.4	6.0561	18.4006		18.2262	15.4242
	30.425	5.9963	18.4293		18.2298	15.4356
	30.45	6.009	18.4521		18.2473	15.4494
	30.475	5.9909	18.4708		18.271	15.4574
	30.5	5.9307	18.544		18.2933	15.4587
	30.525	5.8944	18.5458		18.3064	15.4598
	30.55	5.9013	18.5464		18.3368	15.4742
	30.575	5.8892	18.5795		18.3566	15.4732
	30.6	5.8382	18.6099		18.3876	15.4603
	30.625	5.7998	18.6218		18.4087	15.484
	30.65	5.8096	18.6524		18.4417	15.4841
	30.675	5.7944	18.6508		18.4873	15.4743
	30.7	5.7677	18.704		18.5095	15.469
	30.725	5.718	18.73		18.5635	15.4669
	30.75	5.7093	18.7495		18.6148	15.4666
	30.775	5.6952	18.7441		18.6452	15.4631
	30.8	5.6864	18.7762		18.6615	15.4497
	30.825	5.6851	18.7486		18.6901	15.4566
	30.85	5.7031	18.7929		18.7042	15.4715
	30.875	5.6745	18.8378		18.7296	15.4751
	30.9	5.6761	18.8964		18.7699	15.4925
	30.925	5.6176	18.9574		18.794	15.479
	30.95	5.5799	19.0407		18.8278	15.4816
	30.975	5.5538	19.0668		18.8426	15.4909
	31	5.5291	19.1556		18.8714	15.5048
	31.025	5.477	19.1846		18.9014	15.524
	31.05	5.4393	19.2609		18.929	15.5291
	31.075	5.4071	19.3039		18.9584	15.5346
	31.1	5.3883	19.3914		18.9999	15.5358
	31.125	5.3908	19.4173		19.0338	15.5374
	31.15	5.3773	19.5066		19.0743	15.5472
	31.175	5.342	19.5566		19.1316	15.5669
	31.2	5.2894	19.6337		19.1741	15.5571
	31.225	5.2924	19.6971		19.1909	15.5639
	31.25	5.276	19.737		19.2022	15.5832
	31.275	5.2425	19.7609		19.247	15.6158
	31.3	5.2393	19.8054		19.2809	15.6325
	31.325	5.2466	19.8399		19.2906	15.6386
	31.35	5.2119	19.8957		19.3189	15.6507
	31.375	5.1989	19.9529		19.3525	15.6792
	31.4	5.1393	20.0163		19.3654	15.6969
	31.425	5.1345	20.0788		19.3962	15.7153
	31.45	5.0866	20.157		19.4222	15.7458
	31.475	5.0403	20.2268		19.4481	15.7572
	31.5	5.0555	20.3353		19.4639	15.7769
	31.525	5.0188	20.4233		19.4847	15.7934
	31.55	4.9721	20.5008		19.5064	15.8309
	31.575	4.918	20.6013		19.5559	15.865
	31.6	4.8964	20.7105		19.5675	15.8707
	31.625	4.8503	20.8284		19.5888	15.901
	31.65	4.8288	20.9733		19.6167	15.9289
	31.675	4.7483	21.1009		19.6302	15.9568
	31.7	4.6925	21.2472		19.6389	15.9928
	31.725	4.6342	21.3579		19.6389	16.0189
	31.75	4.5498	21.4703		19.6503	16.067
	31.775	4.4725	21.5459		19.6693	16.1142
	31.8	4.3899	21.6513		19.6999	16.1338
	31.825	4.357	21.6744		19.7108	16.1655
	31.85	4.3526	21.712		19.7602	16.198
	31.875	4.3424	21.7403		19.7831	16.2251
	31.9	4.2958	21.7683		19.8055	16.2443
	31.925	4.29	21.7878		19.8425	16.2729
	31.95	4.2374	21.8643		19.869	16.3009
	31.975	4.2055	21.9254		19.9003	16.3169
	32	4.1541	22.0398		19.9237	16.3428
	32.025	4.0719	22.1216		19.9514	16.3862
	32.05	4.0539	22.2286		19.9791	16.4156
	32.075	4.0073	22.3172		20.0146	16.439
	32.1	3.9606	22.4327		20.0318	16.4719
	32.125	3.9088	22.494		20.0501	16.4982
	32.15	3.8716	22.5948		20.0596	16.5432
	32.175	3.8385	22.6519		20.0736	16.5886
	32.2	3.8253	22.727		20.0932	16.6195
	32.225	3.7837	22.7866		20.1283	16.6579
	32.25	3.7408	22.8485		20.1586	16.6678
	32.275	3.7316	22.8956		20.1615	16.6957
	32.3	3.6843	22.9543		20.1662	16.7315
	32.325	3.6453	22.9756		20.183	16.7752
	32.35	3.5984	23.0085		20.1986	16.8176
	32.375	3.5744	23.0213		20.2141	16.8562
	32.4	3.5783	23.0497		20.2631	16.8948
	32.425	3.5391	23.0658		20.2771	16.921
	32.45	3.5308	23.0841		20.3089	16.9496
	32.475	3.5436	23.0971		20.327	16.9903
	32.5	3.5273	23.1467		20.3596	17.0157
	32.525	3.4879	23.1914		20.3918	17.034
	32.55	3.4625	23.2355		20.419	17.0592
	32.575	3.4247	23.2826		20.4296	17.0875
	32.6	3.4054	23.3111		20.445	17.1224
	32.625	3.3691	23.3162		20.4561	17.1599
	32.65	3.3205	23.3311		20.472	17.1951
	32.675	3.3234	23.3244		20.4776	17.2395
	32.7	3.3242	23.3617		20.4957	17.2735
	32.725	3.2937	23.3877		20.5094	17.3023
	32.75	3.2826	23.4436		20.5178	17.3399
	32.775	3.2757	23.4841		20.5459	17.391
	32.8	3.2791	23.5849		20.5453	17.4178
	32.825	3.1938	23.6694		20.5641	17.4448
	32.85	3.1378	23.755		20.5481	17.4821
	32.875	3.0763	23.8286		20.5547	17.5338
	32.9	3.0613	23.8814		20.5685	17.5834
	32.925	3.0402	23.9114		20.5641	17.607
	32.95	3.024	23.9552		20.5831	17.6474
	32.975	2.9798	23.9683		20.5936	17.6848
	33	2.9487	24.005		20.5985	17.7065
	33.025	2.9762	23.9964		20.5961	17.7432
	33.05	2.9368	23.9938		20.5971	17.7815
	33.075	2.9349	23.9685		20.5923	17.8168
	33.1	2.9352	23.9785		20.6064	17.8633
	33.125	2.9398	23.9498		20.5893	17.8885
	33.15	2.8977	23.9761		20.5681	17.9217
	33.175	2.8962	23.9707		20.5728	17.9805
	33.2	2.8732	24.0346		20.5605	18.0295
	33.225	2.8129	24.1055		20.5372	18.0635
	33.25	2.7451	24.2016		20.5346	18.1018
	33.275	2.6726	24.3023		20.5443	18.1599
	33.3	2.6418	24.4232		20.5582	18.1819
	33.325	2.5809	24.5264		20.569	18.1896
	33.35	2.5375	24.6469		20.5658	18.2053
	33.375	2.4742	24.7576		20.5613	18.2269
	33.4	2.4353	24.8752		20.5391	18.2585
	33.425	2.4101	24.9488		20.5381	18.3024
	33.45	2.3173	25.0749		20.5071	18.3283
	33.475	2.2221	25.1649		20.4904	18.3662
	33.5	2.1389	25.2522		20.4658	18.4149
	33.525	2.0815	25.3281		20.4267	18.4553
	33.55	2.0419	25.3984		20.3808	18.5132
	33.575	2.045	25.4593		20.3676	18.5727
	33.6	1.9999	25.5266		20.343	18.6321
	33.625	1.9696	25.5825		20.3368	18.6585
	33.65	1.9122	25.6652		20.3109	18.703
	33.675	1.8804	25.6984		20.2829	18.7331
	33.7	1.8307	25.763		20.2645	18.7661
	33.725	1.7999	25.8162		20.2445	18.8098
	33.75	1.77	25.8868		20.2133	18.8411
	33.775	1.7119	25.9468		20.1748	18.8798
	33.8	1.6912	26.0174		20.1697	18.9224
	33.825	1.633	26.0952		20.1484	18.9485
	33.85	1.581	26.1712		20.1344	18.973
	33.875	1.5474	26.2387		20.0972	18.9869
	33.9	1.4113	26.328		20.0581	19.028
	33.925	1.3494	26.3721		20.0218	19.0784
	33.95	1.2822	26.4445		19.9934	19.1179
	33.975	1.2283	26.5082		19.9528	19.1691
	34	1.1939	26.5991		19.9067	19.1989
	34.025	1.1079	26.6779		19.8642	19.2506
	34.05	1.0189	26.8049		19.8186	19.2897
	34.075	0.9439	26.8889		19.7996	19.3268
	34.1	0.8651	26.9916		19.7524	19.3711
	34.125	0.7782	27.033		19.7125	19.3891
	34.15	0.7467	27.1009		19.6831	19.418
	34.175	0.693	27.1101		19.6295	19.4525
	34.2	0.645	27.1094		19.5919	19.5027
	34.225	0.6218	27.0857		19.5792	19.5364
	34.25	0.6184	27.0656		19.5479	19.5518
	34.275	0.6636	27.0264		19.5042	19.5765
	34.3	0.6236	27.0047		19.4514	19.5994
	34.325	0.6092	26.9534		19.4009	19.6278
	34.35	0.5677	26.9151		19.3666	19.6681
	34.375	0.5485	26.8353		19.3369	19.6963
	34.4	0.5669	26.7727		19.2958	19.7195
	34.425	0.5379	26.6686		19.2517	19.7372
	34.45	0.5781	26.5861		19.2224	19.7606
	34.475	0.6417	26.4764		19.1676	19.7688
	34.5	0.6555	26.389		19.124	19.7843
	34.525	0.6717	26.2656		19.0995	19.8161
	34.55	0.6722	26.1688		19.0972	19.831
	34.575	0.6676	26.0677		19.0432	19.8272
	34.6	0.6428	25.9793		19.0147	19.8351
	34.625	0.7028	25.8454		18.9609	19.8484
	34.65	0.7752	25.749		18.9004	19.8611
	34.675	0.7746	25.6352		18.8639	19.8765
	34.7	0.7942	25.5291		18.8245	19.9029
	34.725	0.8172	25.394		18.7721	19.9271
	34.75	0.8145	25.2502		18.7184	19.9407
	34.775	0.8176	25.1187		18.6768	19.9601
	34.8	0.8578	24.9613		18.6193	19.9814
	34.825	0.9054	24.8084		18.565	19.9968
	34.85	0.9153	24.6752		18.5068	20.0172
	34.875	0.9311	24.5083		18.4677	20.0279
	34.9	0.9806	24.4025		18.4388	20.0354
	34.925	0.9915	24.2466		18.395	20.0456
	34.95	1.0368	24.0872		18.3232	20.0384
	34.975	1.069	23.9307		18.2921	20.0634
	35	1.0366	23.8281		18.2401	20.0786
	35.025	1.129	23.6478		18.1846	20.0746
	35.05	1.1774	23.5234		18.1433	20.0927
	35.075	1.1948	23.3861		18.0945	20.1066
	35.1	1.2508	23.2889		18.0391	20.1349
	35.125	1.2443	23.1734		17.9976	20.1145
	35.15	1.2841	23.0735		17.9448	20.1222
	35.175	1.2813	22.9575		17.8981	20.1302
	35.2	1.2897	22.8634		17.8628	20.1449
	35.225	1.3262	22.734		17.8289	20.1549
	35.25	1.3355	22.6298		17.7731	20.1547
	35.275	1.35	22.4793		17.7169	20.1517
	35.3	1.3875	22.3586		17.6872	20.1548
	35.325	1.4284	22.2013		17.6306	20.1542
	35.35	1.4895	22.0782		17.581	20.1439
	35.375	1.5638	21.9458		17.5247	20.1645
	35.4	1.5838	21.82		17.4526	20.1782
	35.425	1.5954	21.7013		17.3718	20.1867
	35.45	1.6083	21.6079		17.292	20.2197
	35.475	1.5818	21.4974		17.2404	20.2592
	35.5	1.6253	21.4044		17.191	20.2747
	35.525	1.6215	21.3246		17.129	20.288
	35.55	1.6421	21.2311		17.0534	20.3046
	35.575	1.688	21.1167		16.9942	20.3287
	35.6	1.7284	21.0587		16.9187	20.3332
	35.625	1.6972	20.9806		16.8652	20.3648
	35.65	1.6769	20.9094		16.8232	20.3817
	35.675	1.6932	20.8126		16.7783	20.3733
	35.7	1.7237	20.7328		16.7147	20.3753
	35.725	1.7142	20.6568		16.6599	20.3803
	35.75	1.7283	20.5617		16.6123	20.3901
	35.775	1.7525	20.4948		16.5531	20.3985
	35.8	1.7254	20.418		16.4969	20.4117
	35.825	1.764	20.3109		16.4466	20.4241
	35.85	1.7807	20.2396		16.4069	20.4329
	35.875	1.8053	20.1152		16.3474	20.4375
	35.9	1.823	20.0406		16.2701	20.4359
	35.925	1.8575	19.9325		16.2011	20.4572
	35.95	1.9242	19.8138		16.1602	20.4729
	35.975	1.943	19.6514		16.0818	20.4862
	36	2.0135	19.5385		16.0251	20.5021
	36.025	2.0421	19.3672		15.9853	20.5075
	36.05	2.1116	19.2235		15.9216	20.5134
	36.075	2.1801	19.0554		15.8498	20.5198
	36.1	2.2146	18.8977		15.7962	20.563
	36.125	2.2759	18.7528		15.7379	20.5546
	36.15	2.2953	18.6198		15.6924	20.5687
	36.175	2.3347	18.4625		15.6411	20.5865
	36.2	2.4133	18.3338		15.5717	20.5902
	36.225	2.4402	18.2001		15.4974	20.6186
	36.25	2.5119	18.0791		15.4303	20.6552
	36.275	2.4975	17.9827		15.3709	20.6696
	36.3	2.5883	17.8634		15.2957	20.6859
	36.325	2.6492	17.7529		15.2492	20.7122
	36.35	2.7131	17.6695		15.1853	20.7237
	36.375	2.7156	17.6154		15.124	20.7382
	36.4	2.7347	17.5251		15.0755	20.7575
	36.425	2.7812	17.4583		15.0511	20.7523
	36.45	2.853	17.3576		15.0169	20.7496
	36.475	2.9531	17.2555		14.9866	20.7307
	36.5	3.0188	17.1427		14.9314	20.7335
	36.525	3.0966	17.068		14.8921	20.7337
	36.55	3.1374	17.0023		14.8391	20.7548
	36.575	3.182	16.8937		14.8018	20.755
	36.6	3.2249	16.8316		14.765	20.7621
	36.625	3.31	16.7165		14.7231	20.7617
	36.65	3.3627	16.6209		14.6853	20.7708
	36.675	3.4434	16.5161		14.6455	20.7718
	36.7	3.5244	16.403		14.5989	20.7793
	36.725	3.636	16.2778		14.5692	20.7736
	36.75	3.6795	16.18		14.5212	20.7779
	36.775	3.7489	16.086		14.4909	20.7746
	36.8	3.8157	16.0042		14.4605	20.7843
	36.825	3.848	15.896		14.4201	20.776
	36.85	3.897	15.8369		14.3846	20.7714
	36.875	3.8933	15.7932		14.3625	20.7747
	36.9	3.9633	15.7369		14.3362	20.7664
	36.925	4.0078	15.6856		14.3205	20.7436
	36.95	4.0202	15.6053		14.2978	20.7268
	36.975	4.0947	15.5293		14.2712	20.7227
	37	4.076	15.5893		14.2561	20.6938
	37.025	4.0406	15.565		14.222	20.6863
	37.05	4.0569	15.5685		14.2121	20.6747
	37.075	4.0578	15.5587		14.1836	20.6533
	37.1	4.0845	15.5365		14.1642	20.6448
	37.125	4.1284	15.4956		14.1566	20.6266
	37.15	4.1344	15.5072		14.1205	20.6048
	37.175	4.1408	15.5244		14.0949	20.5917
	37.2	4.1428	15.5095		14.0821	20.587
	37.225	4.1136	15.5601		14.0612	20.5667
	37.25	4.0976	15.5423		14.0563	20.5495
	37.275	4.1462	15.5738		14.046	20.5189
	37.3	4.0784	15.6176		14.0466	20.4839
	37.325	4.0152	15.6661		14.0512	20.4501
	37.35	3.9881	15.6502		14.0701	20.4206
	37.375	4.0186	15.6701		14.0641	20.3757
	37.4	3.9873	15.6909		14.0738	20.3288
	37.425	3.9386	15.7661		14.0667	20.2904
	37.45	3.9204	15.8204		14.0779	20.26
	37.475	3.8449	15.884		14.0789	20.2159
	37.5	3.796	15.9187		14.1072	20.1791
	37.525	3.7416	15.9537		14.1065	20.1225
	37.55	3.7212	15.9857		14.1083	20.0745
	37.575	3.6708	15.9879		14.1321	20.0272
	37.6	3.6522	16.0173		14.1484	19.9952
	37.625	3.615	16.0288		14.1566	19.9312
	37.65	3.5861	16.0638		14.1711	19.8885
	37.675	3.5389	16.0885		14.1665	19.8413
	37.7	3.4538	16.1379		14.1972	19.79
	37.725	3.3825	16.1414		14.1916	19.7349
	37.75	3.3461	16.1605		14.2197	19.6809
	37.775	3.3198	16.1604		14.2436	19.6354
	37.8	3.3493	16.1386		14.2543	19.5829
	37.825	3.3798	16.0807		14.2798	19.522
	37.85	3.427	15.9816		14.3007	19.4693
	37.875	3.5018	15.9306		14.3208	19.4139
	37.9	3.549	15.8798		14.3461	19.3614
	37.925	3.5868	15.818		14.3968	19.2943
	37.95	3.6045	15.7701		14.4248	19.2343
	37.975	3.6358	15.6222		14.4672	19.1676
	38	3.728	15.5606		14.5099	19.0832
	38.025	3.7613	15.4931		14.5756	19.0191
	38.05	3.825	15.3917		14.6148	18.9354
	38.075	3.8576	15.3237		14.6642	18.8473
	38.1	3.8548	15.3015		14.7094	18.7623
	38.125	3.8872	15.1955		14.7611	18.6735
	38.15	3.9865	15.0965		14.8162	18.6008
	38.175	4.0606	15.017		14.8721	18.5053
	38.2	4.1396	14.8974		14.9151	18.4302
	38.225	4.2172	14.8146		14.9666	18.3581
	38.25	4.2759	14.7417		15.0098	18.2813
	38.275	4.31	14.6364		15.0587	18.2096
	38.3	4.3512	14.5633		15.1034	18.1249
	38.325	4.4168	14.4985		15.1466	18.0482
	38.35	4.499	14.4103		15.191	17.9834
	38.375	4.5066	14.3211		15.2467	17.9172
	38.4	4.5904	14.1687		15.3145	17.8175
	38.425	4.684	14.1059		15.3696	17.7421
	38.45	4.7069	14.0146		15.437	17.6537
	38.475	4.8146	13.8979		15.521	17.5818
	38.5	4.9016	13.7954		15.5625	17.4954
	38.525	5.0368	13.6826		15.6254	17.4115
	38.55	5.0787	13.6126		15.695	17.3298
	38.575	5.1554	13.5198		15.7357	17.2342
	38.6	5.212	13.4612		15.7906	17.1768
	38.625	5.2572	13.3784		15.8515	17.0997
	38.65	5.279	13.3586		15.9164	17.0267
	38.675	5.3249	13.2746		15.987	16.9543
	38.7	5.4012	13.1799		16.0623	16.8649
	38.725	5.4965	13.0824		16.1316	16.7926
	38.75	5.5686	12.9974		16.1753	16.6819
	38.775	5.6182	12.9544		16.2281	16.6172
	38.8	5.6261	12.9366		16.2888	16.5679
	38.825	5.6359	12.9221		16.3547	16.484
	38.85	5.6373	12.9061		16.4095	16.4299
	38.875	5.6377	12.9113		16.4825	16.3546
	38.9	5.6242	12.9107		16.5592	16.2905
	38.925	5.6351	12.8739		16.5926	16.2044
	38.95	5.6356	12.8753		16.6565	16.1448
	38.975	5.5956	12.9033		16.7031	16.0967
	39	5.6396	12.858		16.7608	16.0253
	39.025	5.6737	12.8624		16.8071	15.9999
	39.05	5.6667	12.854		16.8395	15.9586
	39.075	5.7157	12.7702		16.8872	15.906
	39.1	5.7819	12.7462		16.958	15.8874
	39.125	5.8267	12.7109		17.0065	15.8312
	39.15	5.8517	12.6859		17.091	15.7714
	39.175	5.8974	12.6751		17.1538	15.7145
	39.2	5.8926	12.6455		17.2068	15.6402
	39.225	5.9252	12.63		17.2675	15.5835
	39.25	5.958	12.6143		17.3231	15.5366
	39.275	5.9626	12.5648		17.3926	15.4901
	39.3	5.9647	12.606		17.4595	15.4393
	39.325	6.0067	12.6028		17.5037	15.3814
	39.35	5.9372	12.6299		17.5552	15.3307
	39.375	5.9708	12.6518		17.6049	15.3122
	39.4	5.9515	12.635		17.6355	15.2576
	39.425	5.9494	12.6334		17.693	15.2474
	39.45	5.9502	12.6871		17.7359	15.2175
	39.475	5.9263	12.7012		17.7588	15.1896
	39.5	5.9086	12.7654		17.8009	15.1804
	39.525	5.8222	12.8163		17.8371	15.1432
	39.55	5.7864	12.9164		17.8788	15.1409
	39.575	5.73	12.9779		17.936	15.1233
	39.6	5.6975	13.0747		17.9957	15.1015
	39.625	5.6905	13.0768		18.0339	15.077
	39.65	5.7025	13.1553		18.0664	15.0411
	39.675	5.6964	13.2254		18.1143	15.0393
	39.7	5.7006	13.302		18.1275	15.0247
	39.725	5.6262	13.4013		18.1939	15.0211
	39.75	5.5924	13.5062		18.2602	15.0063
	39.775	5.5717	13.5857		18.299	14.9485
	39.8	5.5585	13.6561		18.3622	14.926
	39.825	5.5164	13.7491		18.4032	14.8841
	39.85	5.4996	13.8238		18.4314	14.862
	39.875	5.4967	13.8965		18.4846	14.8343
	39.9	5.451	14.0233		18.5136	14.8563
	39.925	5.3914	14.0984		18.5528	14.8314
	39.95	5.3974	14.1101		18.5831	14.8079
	39.975	5.3979	14.2006		18.641	14.8173
	40	5.3626	14.304		18.685	14.775
	40.025	5.3112	14.3947		18.7358	14.7671
	40.05	5.291	14.5182		18.785	14.7493
	40.075	5.1945	14.6583		18.8207	14.6757
	40.1	5.1259	14.8098		18.849	14.672
	40.125	5.0402	14.94		18.8853	14.6806
	40.15	4.9684	15.0816		18.901	14.6605
	40.175	4.9096	15.2048		18.9287	14.6739
	40.2	4.8498	15.3674		18.9774	14.6695
	40.225	4.7642	15.5265		18.9875	14.6567
	40.25	4.6535	15.6895		19.0172	14.6421
	40.275	4.5959	15.7782		19.0438	14.6612
	40.3	4.6054	15.9297		19.0533	14.666
	40.325	4.533	16.0184		19.1033	14.6787
	40.35	4.5138	16.1656		19.1295	14.6898
	40.375	4.4264	16.2817		19.1555	14.6979
	40.4	4.39	16.3971		19.1937	14.6765
	40.425	4.3898	16.4836		19.224	14.6708
	40.45	4.3281	16.6297		19.2397	14.6773
	40.475	4.2953	16.7183		19.2437	14.6766
	40.5	4.2313	16.8037		19.2681	14.6842
	40.525	4.2281	16.8416		19.2927	14.6977
	40.55	4.2298	16.9183		19.3342	14.6944
	40.575	4.2246	16.9831		19.3443	14.7018
	40.6	4.1458	17.125		19.3559	14.6878
	40.625	4.0787	17.2077		19.3581	14.7089
	40.65	4.0403	17.3309		19.368	14.706
	40.675	3.9791	17.4284		19.3761	14.7434
	40.7	3.8802	17.5639		19.3991	14.7491
	40.725	3.8304	17.6777		19.4093	14.7571
	40.75	3.7932	17.8308		19.4212	14.7888
	40.775	3.769	17.9476		19.4177	14.8022
	40.8	3.7071	18.0549		19.4139	14.815
	40.825	3.7005	18.1455		19.404	14.8622
	40.85	3.6604	18.2741		19.4174	14.8946
	40.875	3.5774	18.3614		19.3988	14.9192
	40.9	3.5838	18.4472		19.3909	14.9765
	40.925	3.5847	18.5071		19.3863	15.0078
	40.95	3.5468	18.5664		19.4023	15.0301
	40.975	3.5214	18.6251		19.3878	15.0697
	41	3.4793	18.6859		19.3569	15.0783
	41.025	3.4848	18.7055		19.3286	15.126
	41.05	3.4532	18.7528		19.318	15.1842
	41.075	3.4735	18.7761		19.2898	15.1967
	41.1	3.4551	18.8246		19.273	15.2342
	41.125	3.4154	18.8746		19.2373	15.3004
	41.15	3.3554	18.981		19.2137	15.3305
	41.175	3.2913	19.048		19.1841	15.4027
	41.2	3.2467	19.1472		19.1457	15.45
	41.225	3.2093	19.2669		19.1443	15.5203
	41.25	3.1551	19.4309		19.1189	15.5377
	41.275	3.1269	19.5507		19.0821	15.5772
	41.3	3.0363	19.6901		19.0488	15.6138
	41.325	2.9569	19.8024		19.0045	15.6303
	41.35	2.8803	19.9662		18.9523	15.6979
	41.375	2.8462	20.0697		18.92	15.7431
	41.4	2.7506	20.2197		18.872	15.7987
	41.425	2.6913	20.2832		18.8091	15.8645
	41.45	2.6923	20.3911		18.7793	15.9252
	41.475	2.5882	20.4867		18.7571	15.9978
	41.5	2.5471	20.5745		18.734	15.9962
	41.525	2.4831	20.6321		18.7048	16.0283
	41.55	2.4462	20.6658		18.6452	16.0558
	41.575	2.439	20.6515		18.6022	16.1143
	41.6	2.4398	20.6856		18.5643	16.1698
	41.625	2.405	20.6929		18.5368	16.2206
	41.65	2.3886	20.703		18.5014	16.2358
	41.675	2.3568	20.6949		18.4684	16.2929
	41.7	2.3704	20.6799		18.4374	16.3436
	41.725	2.3856	20.6275		18.3732	16.3794
	41.75	2.3407	20.6243		18.3181	16.4169
	41.775	2.327	20.5964		18.2905	16.483
	41.8	2.3273	20.5957		18.2467	16.5124
	41.825	2.173	20.6595		18.2101	16.5418
	41.85	2.1393	20.6681		18.1736	16.5544
	41.875	2.1594	20.6749		18.1304	16.6058
	41.9	2.0717	20.7391		18.1142	16.6366
	41.925	2.0103	20.771		18.0857	16.6639
	41.95	1.93	20.8208		18.031	16.6823
	41.975	1.9167	20.8455		17.9936	16.7383
	42	1.8744	20.9157		17.9909	16.7686
	42.025	1.8591	20.9457		17.9524	16.8017
	42.05	1.8512	21.0021		17.9348	16.8214
	42.075	1.8117	21.0252		17.9285	16.8492
	42.1	1.7747	21.0505		17.8762	16.8487
	42.125	1.7758	21.0069		17.854	16.8746
	42.15	1.722	20.9924		17.8273	16.8979
	42.175	1.7266	20.9136		17.7786	16.9344
	42.2	1.712	20.8316		17.7332	16.9404
	42.225	1.7006	20.7177		17.6901	16.9888
	42.25	1.7274	20.6417		17.6589	17.0311
	42.275	1.689	20.5632		17.6122	17.0634
	42.3	1.7175	20.4731		17.5845	17.1019
	42.325	1.7265	20.3512		17.5516	17.126
	42.35	1.7451	20.2668		17.5245	17.1725
	42.375	1.765	20.1477		17.4771	17.1776
	42.4	1.7624	20.0947		17.4484	17.185
	42.425	1.766	20.0044		17.4371	17.2052
	42.45	1.7359	19.9273		17.3932	17.1969
	42.475	1.7724	19.868		17.3544	17.2326
	42.5	1.746	19.8386		17.3064	17.2543
	42.525	1.7459	19.7916		17.2721	17.2822
	42.55	1.7479	19.7562		17.2231	17.3106
	42.575	1.7299	19.6814		17.186	17.3131
	42.6	1.7599	19.6161		17.1396	17.3341
	42.625	1.8013	19.5464		17.1178	17.3568
	42.65	1.7822	19.4842		17.0927	17.3626
	42.675	1.8043	19.4191		17.0473	17.3602
	42.7	1.7787	19.3832		16.998	17.3754
	42.725	1.7952	19.308		16.97	17.4029
	42.75	1.787	19.2767		16.9334	17.3942
	42.775	1.7888	19.2062		16.8742	17.3973
	42.8	1.7332	19.0654		16.8329	17.4061
	42.825	1.8436	18.9768		16.784	17.4301
	42.85	1.8473	18.9199		16.7432	17.4248
	42.875	1.7949	18.8303		16.7019	17.4435
	42.9	1.8138	18.7604		16.6331	17.4478
	42.925	1.7987	18.6583		16.5808	17.4504
	42.95	1.8398	18.5788		16.5232	17.4638
	42.975	1.8273	18.4804		16.4622	17.4712
	43	1.8557	18.3931		16.3742	17.4783
	43.025	1.7992	18.303		16.3211	17.5272
	43.05	1.7775	18.2336		16.2411	17.5348
	43.075	1.7447	18.1408		16.1678	17.5422
	43.1	1.7654	18.0794		16.1271	17.5727
	43.125	1.7577	17.9836		16.0708	17.5705
	43.15	1.7701	17.9644		16.0096	17.5663
	43.175	1.7158	17.908		15.9655	17.5857
	43.2	1.689	17.8595		15.9247	17.5683
	43.225	1.6974	17.7836		15.871	17.573
	43.25	1.6737	17.7136		15.8038	17.5658
	43.275	1.6991	17.6382		15.7525	17.5547
	43.3	1.6563	17.5774		15.7024	17.5337
	43.325	1.6631	17.5192		15.6323	17.5264
	43.35	1.6496	17.478		15.5687	17.5212
	43.375	1.6175	17.4059		15.5195	17.5219
	43.4	1.6067	17.4014		15.4407	17.5295
	43.425	1.5765	17.3409		15.3531	17.5429
	43.45	1.5348	17.3133		15.2835	17.559
	43.475	1.5202	17.2492		15.2115	17.5753
	43.5	1.5123	17.2381		15.1424	17.5819
	43.525	1.5267	17.2099		15.0655	17.5788
	43.55	1.4656	17.2454		15.0089	17.587
	43.575	1.4037	17.2576		14.9482	17.5812
	43.6	1.3504	17.2902		14.8784	17.574
	43.625	1.2603	17.2924		14.7925	17.5657
	43.65	1.1891	17.3265		14.7085	17.5634
	43.675	1.1317	17.3117		14.639	17.5732
	43.7	1.0634	17.3527		14.5644	17.5656
	43.725	0.9743	17.3535		14.4949	17.5588
	43.75	0.9381	17.3915		14.4327	17.5598
	43.775	0.83	17.4121		14.372	17.5535
	43.8	0.8192	17.4382		14.2807	17.5231
	43.825	0.7788	17.4456		14.2104	17.513
	43.85	0.6978	17.4635		14.1046	17.5187
	43.875	0.6768	17.4725		14.0124	17.5248
	43.9	0.6366	17.4871		13.9354	17.5672
	43.925	0.625	17.4833		13.8486	17.5678
	43.95	0.5503	17.5028		13.7568	17.565
	43.975	0.4968	17.4962		13.6862	17.5685
	44	0.3919	17.516		13.6291	17.5653
	44.025	0.4039	17.4842		13.5542	17.5601
	44.05	0.3213	17.4766		13.4967	17.5565
	44.075	0.3348	17.4372		13.426	17.5308
	44.1	0.257	17.4301		13.3665	17.51
	44.125	0.2015	17.3759		13.2923	17.5061
	44.15	0.1712	17.3382		13.1953	17.4808
	44.175	0.1567	17.2773		13.1384	17.4752
	44.2	0.1523	17.2328		13.0377	17.4735
	44.225	0.14	17.1692		12.9457	17.4597
	44.25	0.1206	17.1337		12.8685	17.4838
	44.275	0.0765	17.0817		12.7964	17.4846
	44.3	0.0935	17.023		12.7069	17.4735
	44.325	0.0811	16.9509		12.6404	17.4738
	44.35	0.0476	16.9124		12.5753	17.4791
	44.375	0.0545	16.8032		12.5137	17.4643
	44.4	0.058	16.7418		12.4642	17.4423
	44.425	0.0029156	16.6868		12.4014	17.4137
	44.45	0.0283	16.6156		12.3265	17.3907
	44.475	0.0263	16.5251		12.2677	17.3893
	44.5	0.0377	16.4545		12.2009	17.388
	44.525	0.0265	16.3229		12.1564	17.3706
	44.55	0.0942	16.2121		12.0941	17.3655
	44.575	0.1184	16.0937		12.0261	17.3342
	44.6	0.1289	15.9831		11.9549	17.3346
	44.625	0.2	15.852		11.8823	17.3308
	44.65	0.2438	15.7558		11.8176	17.3276
	44.675	0.2793	15.6099		11.7498	17.3297
	44.7	0.3474	15.4877		11.6984	17.3283
	44.725	0.3678	15.3608		11.6402	17.3216
	44.75	0.3813	15.2436		11.5906	17.3092
	44.775	0.4511	15.1119		11.5512	17.3068
	44.8	0.4678	14.9876		11.5047	17.2763
	44.825	0.4808	14.8449		11.4573	17.2337
	44.85	0.5588	14.7199		11.4346	17.2217
	44.875	0.5537	14.6119		11.4013	17.1762
	44.9	0.5468	14.5279		11.3685	17.1484
	44.925	0.5373	14.4195		11.3437	17.1165
	44.95	0.5373	14.3526		11.3295	17.0825
	44.975	0.4808	14.2897		11.2681	17.0277
	45	0.4978	14.2565		11.2226	16.9927
	45.025	0.4444	14.1958		11.1663	17.0036
	45.05	0.4474	14.1709		11.1193	16.9859
	45.075	0.4253	14.0985		11.0701	16.9795
	45.1	0.4449	14.0532		11.0007	16.9664
	45.125	0.4405	13.9952		10.956	16.9659
	45.15	0.4502	13.9709		10.9404	16.9675
	45.175	0.452	13.9175		10.8874	16.95
	45.2	0.4123	13.9071		10.8751	16.933
	45.225	0.3851	13.8679		10.8593	16.8908
	45.25	0.4127	13.8211		10.8265	16.8642
	45.275	0.4312	13.7791		10.7983	16.8309
	45.3	0.3981	13.7478		10.7784	16.813
	45.325	0.3548	13.7089		10.7288	16.7756
	45.35	0.3993	13.6922		10.709	16.7556
	45.375	0.3711	13.6501		10.6808	16.7649
	45.4	0.3851	13.5887		10.6435	16.7318
	45.425	0.4073	13.5686		10.6271	16.7131
	45.45	0.4333	13.5265		10.614	16.6821
	45.475	0.4253	13.4977		10.5868	16.6389
	45.5	0.4544	13.4732		10.567	16.6204
	45.525	0.4055	13.4713		10.5385	16.588
	45.55	0.3792	13.4395		10.5216	16.5848
	45.575	0.366	13.4115		10.5045	16.5471
	45.6	0.384	13.3877		10.4806	16.5139
	45.625	0.3759	13.363		10.4847	16.4672
	45.65	0.3532	13.3751		10.4958	16.4528
	45.675	0.3437	13.3482		10.4886	16.4134
	45.7	0.3405	13.3164		10.4697	16.3643
	45.725	0.3678	13.2657		10.4614	16.339
	45.75	0.4154	13.2454		10.4222	16.3093
	45.775	0.4512	13.2003		10.405	16.2925
	45.8	0.4484	13.1916		10.3888	16.2828
	45.825	0.4765	13.1668		10.3747	16.2299
	45.85	0.4616	13.1301		10.3565	16.2177
	45.875	0.5232	13.0902		10.3241	16.1946
	45.9	0.6049	13.0483		10.2919	16.1918
	45.925	0.6541	12.9985		10.282	16.1924
	45.95	0.6828	12.9382		10.2581	16.1974
	45.975	0.7678	12.8814		10.2661	16.1779
	46	0.8181	12.8184		10.2432	16.1259
	46.025	0.8703	12.7655		10.2376	16.1097
	46.05	0.9002	12.7313		10.2263	16.0879
	46.075	0.9478	12.6685		10.2276	16.0537
	46.1	0.9689	12.6323		10.2222	16.0194
	46.125	1.0193	12.5776		10.2122	15.9852
	46.15	1.0114	12.5882		10.2014	15.9509
	46.175	1.0716	12.5039		10.1962	15.9388
	46.2	1.1193	12.4606		10.186	15.9076
	46.225	1.1499	12.4478		10.1626	15.8837
	46.25	1.1686	12.4173		10.1511	15.8667
	46.275	1.1515	12.3972		10.1416	15.8483
	46.3	1.1581	12.3627		10.1255	15.8364
	46.325	1.2031	12.3378		10.1428	15.8143
	46.35	1.1773	12.3377		10.1203	15.7731
	46.375	1.1789	12.3333		10.1114	15.7629
	46.4	1.1598	12.3211		10.1021	15.7443
	46.425	1.1562	12.3319		10.0877	15.7078
	46.45	1.1172	12.3363		10.093	15.7017
	46.475	1.1128	12.3553		10.0833	15.691
	46.5	1.0574	12.3617		10.0707	15.6582
	46.525	1.0511	12.4022		10.0569	15.6413
	46.55	1.0042	12.4274		10.058	15.6395
	46.575	0.9772	12.4585		10.0566	15.6142
	46.6	0.9549	12.4753		10.0606	15.5957
	46.625	0.8722	12.4934		10.0417	15.5445
	46.65	0.854	12.5306		10.0145	15.5464
	46.675	0.7959	12.5637		10.0236	15.5525
	46.7	0.784	12.5716		10.0181	15.5343
	46.725	0.7263	12.6071		10.0072	15.511
	46.75	0.654	12.6678		9.99	15.51
	46.775	0.5828	12.666		9.973	15.483
	46.8	0.5675	12.6818		9.9752	15.5045
	46.825	0.5394	12.6697		9.9742	15.4735
	46.85	0.5187	12.6749		9.9856	15.4635
	46.875	0.4412	12.71		9.9947	15.4389
	46.9	0.3619	12.7307		10.0111	15.3985
	46.925	0.3015	12.7077		10.0086	15.3667
	46.95	0.2333	12.7625		10.0126	15.3474
	46.975	0.2058	12.7839		10.0215	15.3194
	47	0.1282	12.8508		10.0186	15.2886
	47.025	0.0892	12.8701		10.031	15.2489
	47.05	0.0822	12.9103		10.0444	15.2394
	47.075	0.0064175	12.9488		10.0554	15.2052
	47.1	-0.0279	12.9883		10.0791	15.1715
	47.125	-0.0586	12.973		10.0949	15.1233
	47.15	-0.0564	13.0322		10.1067	15.0846
	47.175	-0.1452	13.0907		10.1084	15.0541
	47.2	-0.161	13.1041		10.1162	15.032
	47.225	-0.2235	13.1801		10.1289	15.018
	47.25	-0.2468	13.2		10.1507	14.9906
	47.275	-0.2532	13.2214		10.1749	14.9619
	47.3	-0.2486	13.2607		10.1921	14.9169
	47.325	-0.2414	13.2649		10.2007	14.8664
	47.35	-0.2227	13.2805		10.2183	14.8564
	47.375	-0.2145	13.2993		10.2421	14.8231
	47.4	-0.1977	13.3242		10.2719	14.8037
	47.425	-0.1798	13.3231		10.3006	14.7534
	47.45	-0.202	13.3596		10.3048	14.7011
	47.475	-0.2029	13.3646		10.3522	14.6835
	47.5	-0.2075	13.3857		10.3871	14.6446
	47.525	-0.1999	13.4081		10.3776	14.5768
	47.55	-0.179	13.4102		10.3842	14.5388
	47.575	-0.1532	13.4198		10.3923	14.5501
	47.6	-0.1031	13.3886		10.418	14.532
	47.625	-0.0615	13.3904		10.4423	14.492
	47.65	-0.0344	13.3971		10.4637	14.4525
	47.675	0.0324	13.4031		10.4706	14.434
	47.7	0.0235	13.4088		10.4904	14.4249
	47.725	0.07	13.3987		10.5015	14.3843
	47.75	0.1216	13.4287		10.527	14.3575
	47.775	0.161	13.4379		10.5625	14.3093
	47.8	0.1762	13.4729		10.5843	14.2903
	47.825	0.1841	13.4897		10.6101	14.2416
	47.85	0.1725	13.5129		10.6375	14.2198
	47.875	0.248	13.502		10.6691	14.1996
	47.9	0.2786	13.5388		10.6681	14.1533
	47.925	0.3529	13.5005		10.6771	14.1258
	47.95	0.4241	13.5231		10.6942	14.1451
	47.975	0.4446	13.4945		10.7053	14.1355
	48	0.4949	13.5302		10.7334	14.1266
	48.025	0.5843	13.5283		10.7267	14.103
	48.05	0.5917	13.546		10.7356	14.1041
	48.075	0.6596	13.5457		10.7653	14.1153
	48.1	0.7342	13.5669		10.7908	14.1219
	48.125	0.781	13.5678		10.7997	14.0975
	48.15	0.8148	13.5887		10.8192	14.0784
	48.175	0.8707	13.6366		10.8504	14.0726
	48.2	0.902	13.6324		10.8817	14.0445
	48.225	0.956	13.6858		10.8961	14.0184
	48.25	0.9697	13.7105		10.917	13.9948
	48.275	0.984	13.7613		10.9316	14.0063
	48.3	0.9829	13.8345		10.9561	14.0105
	48.325	1.0043	13.8617		10.9962	13.9728
	48.35	1.0329	13.8947		11.025	13.9581
	48.375	1.0912	13.9037		11.0361	13.9277
	48.4	1.129	13.9542		11.0474	13.9163
	48.425	1.17	13.9453		11.0641	13.915
	48.45	1.2611	13.9609		11.0712	13.9003
	48.475	1.3251	13.947		11.0667	13.9017
	48.5	1.368	13.9818		11.0677	13.9276
	48.525	1.4092	14.006		11.1	13.9372
	48.55	1.4264	14.0297		11.1132	13.8918
	48.575	1.4495	14.0776		11.1247	13.8731
	48.6	1.4172	14.1027		11.1317	13.8541
	48.625	1.4497	14.1139		11.1443	13.8336
	48.65	1.4762	14.1535		11.1526	13.8187
	48.675	1.4675	14.1585		11.1572	13.7831
	48.7	1.4908	14.1944		11.1636	13.7876
	48.725	1.4981	14.2099		11.1765	13.7712
	48.75	1.5135	14.2549		11.2052	13.7726
	48.775	1.5134	14.2938		11.1971	13.7648
	48.8	1.5275	14.3476		11.2119	13.7527
	48.825	1.5398	14.3617		11.2134	13.7424
	48.85	1.5924	14.4562		11.2011	13.7574
	48.875	1.5815	14.4989		11.1957	13.7779
	48.9	1.6159	14.591		11.2347	13.7906
	48.925	1.5739	14.6503		11.253	13.763
	48.95	1.6118	14.7414		11.2608	13.761
	48.975	1.6485	14.7758		11.2829	13.7504
	49	1.7292	14.8892		11.302	13.7282

## Sheet: Figure 3
		Time	KO Control	KO CBN	KO CBN+ACMS		WT Control	WT CBN	WT CBN+ACMS
		0	0.026	0.0156	0.0091		0.006	-0.002	-0.00405
		0.025	0.0247	0.013	0.0091		0.006	0	-0.0045
		0.05	0.0221	0.0104	0.0104		0.005	0	-0.00495
		0.075	0.0195	0.0078	0.0104		0.003	0.002	-0.0054
		0.1	0.0182	0.0039	0.0091		0.002	0.003	-0.00585
		0.125	0.0169	0	0.0078		0	0.005	-0.00585
		0.15	0.0143	-0.0026	0.0039		-1.7347e-19	0.007	-0.00585
		0.175	0.013	-0.0052	0		-0.001	0.009	-0.0054
		0.2	0.013	-0.0091	-0.0039		-0.002	0.01	-0.00495
		0.225	0.013	-0.0117	-0.0052		-0.002	0.01	-0.0045
		0.25	0.0117	-0.013	-0.0091		-0.002	0.009	-0.0036
		0.275	0.013	-0.0143	-0.0104		0	0.007	-0.00315
		0.3	0.0156	-0.0156	-0.013		0.003	0.006	-0.00315
		0.325	0.0182	-0.0169	-0.013		0.007	0.004	-0.00315
		0.35	0.0195	-0.0182	-0.0117		0.008	0.002	-0.00315
		0.375	0.0195	-0.0156	-0.0104		0.01	-3.4694e-19	-0.0036
		0.4	0.0195	-0.0156	-0.0091		0.011	-0.003	-0.0036
		0.425	0.0182	-0.0143	-0.0065		0.011	-0.005	-0.0045
		0.45	0.0156	-0.0117	-0.0039		0.011	-0.006	-0.0054
		0.475	0.0143	-0.0104	-0.0026		0.01	-0.006	-0.0063
		0.5	0.013	-0.0104	0		0.009	-0.006	-0.00765
		0.525	0.0091	-0.0117	0.0026		0.008	-0.006	-0.00855
		0.55	0.0052	-0.0117	0.0052		0.006	-0.006	-0.009
		0.575	0.0013	-0.0104	0.0065		0.005	-0.006	-0.009
		0.6	-0.0039	-0.0065	0.0078		0.005	-0.005	-0.00945
		0.625	-0.0078	-0.0065	0.0091		0.005	-0.006	-0.0099
		0.65	-0.0104	-0.0052	0.0117		0.005	-0.006	-0.0099
		0.675	-0.0143	-0.0052	0.013		0.005	-0.006	-0.00945
		0.7	-0.0169	-0.0039	0.0143		0.005	-0.007	-0.009
		0.725	-0.0208	-0.0013	0.0156		0.006	-0.008	-0.00855
		0.75	-0.0221	0.0026	0.0169		0.006	-0.008	-0.0081
		0.775	-0.0234	0.0091	0.0156		0.005	-0.007	-0.0081
		0.8	-0.0247	0.013	0.0143		0.005	-0.007	-0.0081
		0.825	-0.026	0.0143	0.013		0.003	-0.008	-0.00855
		0.85	-0.0247	0.0143	0.0104		0.001	-0.009	-0.0081
		0.875	-0.0247	0.0169	0.0065		-0.001	-0.01	-0.00765
		0.9	-0.0234	0.0195	0.0026		-0.003	-0.01	-0.0072
		0.925	-0.0208	0.0221	0		-0.005	-0.01	-0.0063
		0.95	-0.0208	0.0234	-0.0013		-0.008	-0.01	-0.0054
		0.975	-0.0195	0.0247	-0.0026		-0.011	-0.01	-0.00405
		1	-0.0208	0.0247	-0.0039		-0.014	-0.012	-0.00315
		1.025	-0.0208	0.0234	-0.0026		-0.018	-0.013	-0.0018
		1.05	-0.0208	0.0247	-0.0026		-0.023	-0.014	-0.0009
		1.075	-0.0195	0.0247	-0.0026		-0.028	-0.014	0
		1.1	-0.0195	0.0247	-0.0013		-0.033	-0.015	0
		1.125	-0.0182	0.0221	0.0013		-0.038	-0.016	-0.00045
		1.15	-0.0195	0.0182	0.0039		-0.044	-0.018	-0.00135
		1.175	-0.0208	0.0143	0.0065		-0.05	-0.02	-0.0027
		1.2	-0.0221	0.0091	0.0065		-0.055	-0.022	-0.0045
		1.225	-0.0234	0.0026	0.0052		-0.062	-0.023	-0.0063
		1.25	-0.0234	-0.0039	0.0026		-0.068	-0.023	-0.0072
		1.275	-0.0247	-0.0104	-0.0013		-0.072	-0.023	-0.0081
		1.3	-0.026	-0.0182	-0.0039		-0.073	-0.022	-0.0081
		1.325	-0.0286	-0.0247	-0.0065		-0.072	-0.019	-0.00765
		1.35	-0.0312	-0.0312	-0.0091		-0.07	-0.014	-0.0054
		1.375	-0.0338	-0.0351	-0.013		-0.066	-0.008	-0.0027
		1.4	-0.0364	-0.0377	-0.0143		-0.06	-0.002	0.00045
		1.425	-0.0351	-0.039	-0.0143		-0.053	0.005	0.00405
		1.45	-0.0325	-0.0403	-0.013		-0.046	0.012	0.00765
		1.475	-0.0299	-0.0364	-0.0078		-0.037	0.018	0.0108
		1.5	-0.026	-0.0325	0		-0.029	0.024	0.014
		1.525	-0.0208	-0.0273	0.0078		-0.021	0.028	0.0162
		1.55	-0.0143	-0.0221	0.0182		-0.015	0.033	0.018
		1.575	-0.0078	-0.0143	0.0273		-0.009	0.036	0.0198
		1.6	0	-0.0052	0.0364		-0.002	0.037	0.0207
		1.625	0.0078	0.0026	0.0481		0.004	0.038	0.0225
		1.65	0.0156	0.0091	0.0546		0.011	0.04	0.0248
		1.675	0.0208	0.013	0.0585		0.02	0.042	0.0275
		1.7	0.026	0.0182	0.0611		0.03	0.044	0.0329
		1.725	0.0299	0.0195	0.0611		0.041	0.047	0.0378
		1.75	0.0312	0.0195	0.0585		0.054	0.05	0.0419
		1.775	0.0312	0.0169	0.0559		0.066	0.056	0.0455
		1.8	0.0312	0.0143	0.0507		0.078	0.06	0.0486
		1.825	0.0299	0.0091	0.0468		0.088	0.064	0.0518
		1.85	0.0273	0.0026	0.0429		0.095	0.067	0.0536
		1.875	0.0234	-0.0039	0.0364		0.099	0.068	0.0527
		1.9	0.0208	-0.0078	0.0325		0.1	0.067	0.05
		1.925	0.0182	-0.0078	0.0312		0.095	0.064	0.0455
		1.95	0.0143	-0.0078	0.0312		0.085	0.0585	0.0378
		1.975	0.013	-0.0065	0.0312		0.07	0.0511	0.0288
		2	0.0117	-0.0026	0.0338		0.05	0.0421	0.0189
		2.025	0.0117	0.0026	0.0364		0.027	0.0281	0.00765
		2.05	0.013	0.0091	0.039		0.002	0.0111	-0.00675
		2.075	0.0143	0.0156	0.0416		-0.025	-0.0079	-0.0221
		2.1	0.0156	0.0234	0.0429		-0.053	-0.0279	-0.0374
		2.125	0.0182	0.0299	0.0442		-0.08	-0.0469	-0.0513
		2.15	0.0182	0.0351	0.0429		-0.107	-0.0649	-0.0648
		2.175	0.0156	0.0364	0.039		-0.13	-0.0809	-0.0779
		2.2	0.0143	0.039	0.0351		-0.147	-0.0934	-0.0896
		2.225	0.0091	0.0364	0.0273		-0.158	-0.104	-0.0986
		2.25	0.0026	0.0312	0.0169		-0.163	-0.112	-0.1008
		2.275	-0.0039	0.0247	0.0065		-0.162	-0.114	-0.104
		2.3	-0.0143	0.0143	-0.0052		-0.156	-0.11	-0.0977
		2.325	-0.0247	0.0039	-0.0195		-0.144	-0.101	-0.0896
		2.35	-0.0377	-0.0091	-0.0351		-0.126	-0.089	-0.0783
		2.375	-0.0533	-0.0221	-0.052		-0.103	-0.072	-0.0653
		2.4	-0.0676	-0.0364	-0.0676		-0.075	-0.054	-0.0504
		2.425	-0.0806	-0.0494	-0.0819		-0.043	-0.033	-0.0333
		2.45	-0.0936	-0.0637	-0.0962		-0.01	-0.011	-0.0153
		2.475	-0.1014	-0.0741	-0.104		0.023	0.013	0.0036
		2.5	-0.1079	-0.0832	-0.1092		0.058	0.038	0.0185
		2.525	-0.1105	-0.0884	-0.1131		0.093	0.062	0.0374
		2.55	-0.1131	-0.0897	-0.1144		0.126	0.085	0.0536
		2.575	-0.1118	-0.0884	-0.1118		0.156	0.105	0.068
		2.6	-0.1066	-0.0832	-0.1079		0.182	0.124	0.0797
		2.625	-0.0975	-0.0767	-0.1014		0.201	0.138	0.0887
		2.65	-0.0858	-0.0663	-0.0923		0.215	0.151	0.0959
		2.675	-0.0702	-0.0546	-0.0819		0.222	0.157	0.0995
		2.7	-0.0533	-0.0429	-0.0689		0.225	0.16	0.1004
		2.725	-0.0377	-0.0286	-0.0559		0.221	0.157	0.0981
		2.75	-0.0182	-0.013	-0.0429		0.21	0.15	0.0941
		2.775	-0.0013	0.0013	-0.0286		0.193	0.139	0.0873
		2.8	0.0195	0.0156	-0.0143		0.172	0.126	0.0765
		2.825	0.0403	0.0312	0.0013		0.148	0.112	0.0648
		2.85	0.0611	0.0468	0.0182		0.121	0.096	0.0522
		2.875	0.0806	0.0624	0.0364		0.096	0.08	0.0396
		2.9	0.1001	0.0767	0.0546		0.068	0.062	0.0261
		2.925	0.117	0.091	0.0715		0.041	0.045	0.014
		2.95	0.1352	0.1053	0.0858		0.013	0.028	0.00225
		2.975	0.1508	0.1183	0.0975		-0.013	0.013	-0.00945
		3	0.1638	0.13	0.1066		-0.037	-0.002	-0.023
		3.025	0.1742	0.1378	0.1131		-0.059	-0.016	-0.0342
		3.05	0.182	0.1443	0.1183		-0.078	-0.03	-0.0441
		3.075	0.1859	0.1469	0.1183		-0.095	-0.044	-0.0522
		3.1	0.1859	0.1456	0.1157		-0.108	-0.057	-0.0585
		3.125	0.1859	0.143	0.1079		-0.118	-0.069	-0.0635
		3.15	0.1807	0.1378	0.0988		-0.122	-0.078	-0.0671
		3.175	0.1742	0.13	0.0871		-0.122	-0.084	-0.068
		3.2	0.1625	0.1196	0.0754		-0.118	-0.088	-0.0671
		3.225	0.1508	0.1066	0.0611		-0.109	-0.089	-0.0635
		3.25	0.1352	0.0923	0.0481		-0.098	-0.088	-0.0563
		3.275	0.1183	0.0793	0.0338		-0.083	-0.084	-0.0482
		3.3	0.0988	0.065	0.0182		-0.065	-0.078	-0.0401
		3.325	0.078	0.0507	0.0039		-0.046	-0.07	-0.0311
		3.35	0.0598	0.0377	-0.0104		-0.028	-0.06	-0.0225
		3.375	0.0377	0.0234	-0.0234		-0.011	-0.05	-0.0135
		3.4	0.0182	0.0091	-0.0351		0.003	-0.04	-0.00495
		3.425	0	-0.0052	-0.0455		0.015	-0.03	0.0018
		3.45	-0.0169	-0.0169	-0.0572		0.024	-0.021	0.00765
		3.475	-0.0325	-0.0273	-0.0663		0.03	-0.014	0.0122
		3.5	-0.0455	-0.0364	-0.0754		0.034	-0.007	0.0153
		3.525	-0.0546	-0.0455	-0.0819		0.035	-0.002	0.0167
		3.55	-0.0624	-0.052	-0.0858		0.033	0.001	0.0171
		3.575	-0.0676	-0.0585	-0.0871		0.03	0.004	0.0158
		3.6	-0.0728	-0.0624	-0.0871		0.026	0.004	0.0144
		3.625	-0.0741	-0.0637	-0.0832		0.02	0.003	0.0122
		3.65	-0.0741	-0.0611	-0.078		0.013	0	0.0099
		3.675	-0.0741	-0.0559	-0.0728		0.005	-0.005	0.0063
		3.7	-0.0715	-0.0494	-0.065		-0.003	-0.01	0.00225
		3.725	-0.0663	-0.0416	-0.0559		-0.014	-0.016	-0.00225
		3.75	-0.0598	-0.0338	-0.0468		-0.026	-0.024	-0.00765
		3.775	-0.0546	-0.0247	-0.0377		-0.038	-0.032	-0.0131
		3.8	-0.0468	-0.0169	-0.0286		-0.051	-0.04	-0.0185
		3.825	-0.0377	-0.0078	-0.0195		-0.064	-0.05	-0.0234
		3.85	-0.0299	-0.0013	-0.0104		-0.076	-0.058	-0.0288
		3.875	-0.0234	0.0039	-0.0039		-0.087	-0.066	-0.0342
		3.9	-0.0182	0.0078	0		-0.096	-0.073	-0.0387
		3.925	-0.0143	0.0078	0.0065		-0.104	-0.079	-0.0423
		3.95	-0.0104	0.0078	0.0117		-0.11	-0.085	-0.0455
		3.975	-0.0091	0.0052	0.0169		-0.114	-0.091	-0.0486
		4	-0.0091	0.0026	0.0208		-0.115	-0.094	-0.05
		4.025	-0.0091	-0.0013	0.0234		-0.116	-0.096	-0.0509
		4.05	-0.0117	-0.0065	0.0234		-0.115	-0.096	-0.0509
		4.075	-0.0169	-0.013	0.0208		-0.111	-0.095	-0.0509
		4.1	-0.0208	-0.0195	0.0156		-0.106	-0.092	-0.0495
		4.125	-0.0221	-0.026	0.0104		-0.101	-0.088	-0.0473
		4.15	-0.0247	-0.0338	0.0052		-0.094	-0.082	-0.0446
		4.175	-0.0273	-0.0403	-0.0026		-0.086	-0.076	-0.041
		4.2	-0.0338	-0.0494	-0.0104		-0.077	-0.068	-0.0369
		4.225	-0.0403	-0.0572	-0.0208		-0.066	-0.058	-0.032
		4.25	-0.0468	-0.0663	-0.0299		-0.054	-0.048	-0.0275
		4.275	-0.0533	-0.0741	-0.0403		-0.043	-0.038	-0.0225
		4.3	-0.0598	-0.0819	-0.0494		-0.032	-0.029	-0.018
		4.325	-0.065	-0.0884	-0.0585		-0.022	-0.019	-0.0131
		4.35	-0.0715	-0.0949	-0.065		-0.013	-0.011	-0.009
		4.375	-0.0806	-0.1014	-0.0702		-0.002	-0.003	-0.00495
		4.4	-0.0884	-0.1053	-0.0754		0.007	0.003	-0.0018
		4.425	-0.0962	-0.1079	-0.0793		0.016	0.01	0.00135
		4.45	-0.1027	-0.1092	-0.0819		0.023	0.015	0.0045
		4.475	-0.1079	-0.1105	-0.0819		0.029	0.02	0.0072
		4.5	-0.1118	-0.1079	-0.0819		0.033	0.023	0.00945
		4.525	-0.1144	-0.1053	-0.0793		0.039	0.025	0.0113
		4.55	-0.1144	-0.1001	-0.0767		0.042	0.028	0.0126
		4.575	-0.1144	-0.0923	-0.0715		0.044	0.028	0.014
		4.6	-0.1118	-0.0858	-0.0637		0.046	0.028	0.0149
		4.625	-0.1066	-0.0767	-0.0572		0.046	0.028	0.0158
		4.65	-0.1001	-0.0689	-0.0481		0.045	0.027	0.0158
		4.675	-0.0923	-0.0611	-0.039		0.043	0.024	0.0149
		4.7	-0.0819	-0.0533	-0.0286		0.04	0.021	0.0135
		4.725	-0.0715	-0.0442	-0.0195		0.036	0.017	0.0122
		4.75	-0.0624	-0.0364	-0.0078		0.033	0.014	0.0108
		4.775	-0.052	-0.0273	0.0039		0.028	0.01	0.00945
		4.8	-0.0416	-0.0195	0.0156		0.024	0.005	0.00855
		4.825	-0.0299	-0.013	0.0273		0.02	0.004	0.00765
		4.85	-0.0195	-0.0052	0.0364		0.015	0.002	0.00675
		4.875	-0.0091	0.0013	0.0481		0.009	0.001	0.00585
		4.9	0	0.0091	0.0585		0.005	0.001	0.00675
		4.925	0.0104	0.0169	0.0702		0.002	0.002	0.0081
		4.95	0.0195	0.026	0.078		-1.7347e-19	0.005	0.009
		4.975	0.0286	0.0325	0.0858		-0.001	0.008	0.0099
		5	0.0377	0.0377	0.091		-0.003	0.012	0.0108
		5.025	0.0442	0.0416	0.0949		-0.004	0.017	0.0117
		5.05	0.0494	0.0468	0.0975		-0.004	0.024	0.0126
		5.075	0.0533	0.0494	0.0988		-0.003	0.029	0.0131
		5.1	0.0572	0.0533	0.0988		-0.002	0.036	0.014
		5.125	0.0585	0.0585	0.0975		0.001	0.041	0.0144
		5.15	0.0611	0.0598	0.0962		0.003	0.047	0.014
		5.175	0.0611	0.0611	0.091		0.005	0.052	0.014
		5.2	0.0624	0.0611	0.0871		0.006	0.055	0.014
		5.225	0.0624	0.0611	0.0832		0.008	0.058	0.014
		5.25	0.0611	0.0611	0.0793		0.01	0.06	0.014
		5.275	0.0611	0.0598	0.0754		0.013	0.062	0.014
		5.3	0.0624	0.0585	0.0715		0.015	0.062	0.014
		5.325	0.0637	0.0585	0.0676		0.017	0.062	0.014
		5.35	0.0637	0.0559	0.0637		0.02	0.061	0.0144
		5.375	0.065	0.0507	0.0585		0.023	0.061	0.0144
		5.4	0.0637	0.0468	0.0533		0.026	0.061	0.0144
		5.425	0.0637	0.0429	0.0481		0.03	0.062	0.0149
		5.45	0.0611	0.039	0.0416		0.035	0.063	0.0158
		5.475	0.0572	0.0364	0.0338		0.04	0.064	0.0171
		5.5	0.0533	0.0338	0.026		0.046	0.065	0.0185
		5.525	0.0455	0.0299	0.0156		0.05	0.067	0.0203
		5.55	0.0364	0.0234	0.0065		0.055	0.068	0.0221
		5.575	0.0273	0.0156	-0.0026		0.059	0.07	0.0234
		5.6	0.0195	0.0091	-0.0104		0.063	0.072	0.0248
		5.625	0.0104	0.0039	-0.0195		0.066	0.074	0.0266
		5.65	0.0026	-0.0013	-0.0299		0.069	0.075	0.0279
		5.675	-0.0026	-0.0078	-0.0377		0.069	0.075	0.0288
		5.7	-0.0078	-0.0143	-0.0455		0.069	0.074	0.0302
		5.725	-0.013	-0.0208	-0.0533		0.068	0.072	0.0315
		5.75	-0.0169	-0.0273	-0.0611		0.067	0.07	0.0329
		5.775	-0.0182	-0.0312	-0.0663		0.067	0.067	0.0333
		5.8	-0.0195	-0.0338	-0.0715		0.067	0.064	0.0338
		5.825	-0.0221	-0.0364	-0.078		0.066	0.06	0.0342
		5.85	-0.0234	-0.0364	-0.0832		0.065	0.056	0.0338
		5.875	-0.0234	-0.0377	-0.0845		0.064	0.051	0.0338
		5.9	-0.0234	-0.039	-0.0832		0.063	0.046	0.0347
		5.925	-0.0234	-0.0377	-0.0819		0.062	0.042	0.0342
		5.95	-0.0221	-0.0351	-0.078		0.062	0.037	0.0333
		5.975	-0.0182	-0.0312	-0.0715		0.061	0.035	0.0306
		6	-0.0143	-0.026	-0.0637		0.059	0.032	0.0284
		6.025	-0.0104	-0.0195	-0.0546		0.056	0.029	0.0261
		6.05	-0.0065	-0.013	-0.0442		0.053	0.026	0.0239
		6.075	-0.0013	-0.0026	-0.0338		0.05	0.022	0.0216
		6.1	0.0039	0.0052	-0.0234		0.047	0.016	0.0194
		6.125	0.0104	0.0156	-0.013		0.044	0.011	0.0162
		6.15	0.0182	0.0273	-0.0052		0.041	0.005	0.0122
		6.175	0.0234	0.0377	0.0039		0.037	-0.001	0.009
		6.2	0.0286	0.0468	0.0117		0.031	-0.006	0.00585
		6.225	0.0325	0.0533	0.0182		0.025	-0.013	0.0036
		6.25	0.0364	0.0598	0.026		0.019	-0.018	0.00045
		6.275	0.0403	0.0637	0.0325		0.013	-0.024	-0.00225
		6.3	0.0442	0.0676	0.0364		0.006	-0.029	-0.00495
		6.325	0.0468	0.0676	0.0403		-0.001	-0.033	-0.0072
		6.35	0.0494	0.0702	0.0442		-0.008	-0.035	-0.00945
		6.375	0.0494	0.0689	0.0468		-0.016	-0.037	-0.0113
		6.4	0.0481	0.065	0.0481		-0.024	-0.039	-0.0131
		6.425	0.0468	0.0611	0.0494		-0.031	-0.042	-0.0144
		6.45	0.0455	0.0585	0.0494		-0.036	-0.044	-0.0162
		6.475	0.0442	0.0546	0.0481		-0.04	-0.046	-0.0171
		6.5	0.0416	0.0494	0.0442		-0.044	-0.05	-0.0171
		6.525	0.0377	0.0442	0.039		-0.047	-0.053	-0.0171
		6.55	0.0351	0.039	0.0338		-0.049	-0.056	-0.0176
		6.575	0.0338	0.0351	0.0312		-0.05	-0.059	-0.018
		6.6	0.0312	0.0286	0.026		-0.051	-0.061	-0.018
		6.625	0.0286	0.0247	0.0221		-0.05	-0.064	-0.0176
		6.65	0.0247	0.0221	0.0182		-0.049	-0.066	-0.0167
		6.675	0.0208	0.0169	0.013		-0.047	-0.067	-0.0162
		6.7	0.0169	0.0117	0.0078		-0.045	-0.068	-0.0153
		6.725	0.0143	0.0091	0.0039		-0.043	-0.068	-0.0149
		6.75	0.013	0.0078	0		-0.042	-0.067	-0.0149
		6.775	0.0117	0.0065	-0.0026		-0.041	-0.065	-0.0144
		6.8	0.0091	0.0052	-0.0026		-0.04	-0.062	-0.0135
		6.825	0.0052	0.0039	-0.0052		-0.039	-0.06	-0.0131
		6.85	0.0026	0.0039	-0.0052		-0.037	-0.058	-0.0122
		6.875	0.0013	0.0026	-0.0065		-0.035	-0.055	-0.0113
		6.9	0	0.0026	-0.0065		-0.033	-0.051	-0.0108
		6.925	0	0.0039	-0.0065		-0.031	-0.048	-0.0104
		6.95	0	0.0039	-0.0052		-0.031	-0.045	-0.00945
		6.975	-0.0013	0.0039	-0.0052		-0.031	-0.043	-0.009
		7	-0.0026	0	-0.0052		-0.031	-0.042	-0.00855
		7.025	-0.0052	-0.0026	-0.0065		-0.031	-0.042	-0.009
		7.05	-0.0078	-0.0052	-0.0091		-0.03	-0.043	-0.0099
		7.075	-0.0104	-0.0091	-0.0117		-0.03	-0.043	-0.0104
		7.1	-0.0143	-0.0143	-0.0156		-0.031	-0.044	-0.0117
		7.125	-0.0182	-0.0195	-0.0208		-0.033	-0.045	-0.0135
		7.15	-0.0195	-0.0273	-0.026		-0.035	-0.047	-0.0144
		7.175	-0.0247	-0.0338	-0.0312		-0.038	-0.048	-0.0153
		7.2	-0.0299	-0.0403	-0.0377		-0.04	-0.048	-0.0171
		7.225	-0.0364	-0.0481	-0.0429		-0.042	-0.047	-0.0189
		7.25	-0.0429	-0.052	-0.0468		-0.043	-0.045	-0.0207
		7.275	-0.0468	-0.0559	-0.0507		-0.045	-0.044	-0.0225
		7.3	-0.0507	-0.0598	-0.0546		-0.047	-0.042	-0.0234
		7.325	-0.0546	-0.0637	-0.0585		-0.048	-0.04	-0.0243
		7.35	-0.0572	-0.0663	-0.0611		-0.049	-0.037	-0.0248
		7.375	-0.0611	-0.0676	-0.0624		-0.049	-0.034	-0.0252
		7.4	-0.0663	-0.0663	-0.0624		-0.05	-0.03	-0.0261
		7.425	-0.0689	-0.0637	-0.0624		-0.048	-0.026	-0.0266
		7.45	-0.0715	-0.0624	-0.0598		-0.046	-0.023	-0.027
		7.475	-0.0702	-0.0585	-0.0572		-0.041	-0.022	-0.0266
		7.5	-0.0689	-0.0572	-0.0559		-0.036	-0.02	-0.0257
		7.525	-0.0676	-0.0533	-0.052		-0.029	-0.016	-0.0243
		7.55	-0.0663	-0.0494	-0.0481		-0.023	-0.012	-0.023
		7.575	-0.0637	-0.0429	-0.0429		-0.017	-0.007	-0.0216
		7.6	-0.0598	-0.0364	-0.039		-0.011	-0.003	-0.0198
		7.625	-0.0546	-0.0286	-0.0351		-0.006	0.001	-0.0176
		7.65	-0.0494	-0.0221	-0.0299		0	0.005	-0.0153
		7.675	-0.0429	-0.0169	-0.0234		0.004	0.01	-0.0131
		7.7	-0.0351	-0.0091	-0.0169		0.009	0.014	-0.0104
		7.725	-0.0299	-0.0026	-0.0104		0.011	0.019	-0.0081
		7.75	-0.0221	0.0065	-0.0026		0.013	0.022	-0.00675
		7.775	-0.0143	0.013	0.0052		0.014	0.025	-0.0045
		7.8	-0.0039	0.0208	0.013		0.015	0.027	-0.00225
		7.825	0.0065	0.026	0.0195		0.016	0.027	0
		7.85	0.0156	0.0325	0.0286		0.018	0.027	0.00225
		7.875	0.0247	0.0377	0.0377		0.02	0.027	0.0036
		7.9	0.0325	0.0429	0.0455		0.022	0.027	0.00495
		7.925	0.039	0.0481	0.052		0.024	0.027	0.00585
		7.95	0.0442	0.052	0.0572		0.025	0.028	0.00675
		7.975	0.0494	0.0559	0.0624		0.026	0.03	0.0081
		8	0.0533	0.0585	0.0663		0.027	0.033	0.0099
		8.025	0.0585	0.0611	0.0689		0.029	0.035	0.0104
		8.05	0.0598	0.0611	0.0702		0.03	0.037	0.0108
		8.075	0.0611	0.0624	0.0728		0.031	0.041	0.0113
		8.1	0.0611	0.0598	0.0741		0.03	0.045	0.0113
		8.125	0.0611	0.0572	0.0767		0.029	0.049	0.0122
		8.15	0.0637	0.0546	0.0767		0.028	0.051	0.0131
		8.175	0.065	0.052	0.0767		0.027	0.052	0.0135
		8.2	0.065	0.0507	0.078		0.026	0.052	0.014
		8.225	0.065	0.0481	0.078		0.025	0.051	0.0135
		8.25	0.0624	0.0442	0.078		0.023	0.049	0.0126
		8.275	0.0585	0.0403	0.078		0.021	0.046	0.0117
		8.3	0.0546	0.0364	0.0793		0.021	0.044	0.0108
		8.325	0.0494	0.0325	0.0793		0.019	0.041	0.0104
		8.35	0.0429	0.0286	0.078		0.019	0.038	0.00945
		8.375	0.0351	0.0234	0.0754		0.019	0.034	0.00855
		8.4	0.0273	0.0195	0.0728		0.018	0.033	0.00765
		8.425	0.0195	0.0143	0.0702		0.018	0.031	0.00765
		8.45	0.0117	0.0078	0.065		0.018	0.03	0.00765
		8.475	0.0039	0.0013	0.0585		0.018	0.029	0.0081
		8.5	-0.0039	-0.0039	0.052		0.019	0.029	0.00855
		8.525	-0.0117	-0.0091	0.0455		0.02	0.03	0.00945
		8.55	-0.0182	-0.0143	0.0377		0.019	0.029	0.00945
		8.575	-0.0234	-0.0195	0.0312		0.019	0.027	0.009
		8.6	-0.026	-0.0234	0.0234		0.018	0.025	0.00855
		8.625	-0.0286	-0.026	0.0143		0.017	0.023	0.00765
		8.65	-0.0325	-0.0312	0.0065		0.017	0.019	0.00675
		8.675	-0.0351	-0.0364	-0.0013		0.016	0.015	0.00585
		8.7	-0.0364	-0.0403	-0.0078		0.015	0.01	0.0045
		8.725	-0.0403	-0.0429	-0.013		0.014	0.005	0.00315
		8.75	-0.0416	-0.0455	-0.0195		0.014	0	0.00225
		8.775	-0.0442	-0.0494	-0.026		0.012	-0.004	0.00135
		8.8	-0.0468	-0.052	-0.0312		0.012	-0.007	0.00135
		8.825	-0.0481	-0.0546	-0.0364		0.013	-0.008	0.00135
		8.85	-0.0507	-0.0572	-0.0403		0.014	-0.009	0.0018
		8.875	-0.052	-0.0572	-0.0442		0.016	-0.009	0.00225
		8.9	-0.052	-0.0559	-0.0468		0.017	-0.01	0.00315
		8.925	-0.0507	-0.0533	-0.0507		0.019	-0.009	0.00315
		8.95	-0.0494	-0.0507	-0.0546		0.02	-0.006	0.00405
		8.975	-0.0442	-0.0494	-0.0559		0.02	-0.004	0.00495
		9	-0.0403	-0.0481	-0.0572		0.019	-0.002	0.0054
		9.025	-0.0364	-0.0468	-0.0585		0.018	-0.001	0.00585
		9.05	-0.0312	-0.0442	-0.0598		0.017	0	0.0054
		9.075	-0.0273	-0.0416	-0.0611		0.014	0.001	0.00495
		9.1	-0.0234	-0.039	-0.0611		0.01	0.002	0.00405
		9.125	-0.0195	-0.039	-0.0598		0.005	0.003	0.00315
		9.15	-0.0169	-0.039	-0.0598		0.001	0.004	0.00135
		9.175	-0.0169	-0.0377	-0.0585		-0.005	0.005	0
		9.2	-0.0156	-0.0377	-0.0546		-0.011	0.005	-0.0018
		9.225	-0.0143	-0.0351	-0.0546		-0.017	0.005	-0.0036
		9.25	-0.0143	-0.0338	-0.0507		-0.023	0.005	-0.00495
		9.275	-0.0104	-0.0299	-0.0481		-0.029	0.006	-0.0063
		9.3	-0.0091	-0.026	-0.0455		-0.036	0.005	-0.00765
		9.325	-0.0065	-0.0221	-0.0429		-0.04	0.004	-0.00855
		9.35	-0.0052	-0.0182	-0.0403		-0.044	0.003	-0.009
		9.375	-0.0039	-0.013	-0.0364		-0.047	0.002	-0.00945
		9.4	-0.0013	-0.0091	-0.0325		-0.05	0.002	-0.009
		9.425	0.0026	-0.0078	-0.0299		-0.051	0.001	-0.00945
		9.45	0.0065	-0.0039	-0.0299		-0.05	-0.001	-0.00945
		9.475	0.0091	-0.0039	-0.026		-0.05	-0.002	-0.0099
		9.5	0.013	-0.0013	-0.0234		-0.048	-0.003	-0.0108
		9.525	0.0143	0	-0.0195		-0.045	-0.004	-0.0117
		9.55	0.0195	0	-0.0156		-0.042	-0.004	-0.0117
		9.575	0.0221	0.0013	-0.0117		-0.038	-0.005	-0.0122
		9.6	0.0273	0.0039	-0.0078		-0.032	-0.005	-0.0122
		9.625	0.0312	0.0039	-0.0065		-0.027	-0.006	-0.0122
		9.65	0.0338	0.0052	-0.0039		-0.023	-0.006	-0.0131
		9.675	0.0364	0.0091	0		-0.019	-0.007	-0.0131
		9.7	0.0377	0.0104	0.0039		-0.015	-0.007	-0.0135
		9.725	0.039	0.013	0.0065		-0.01	-0.005	-0.0131
		9.75	0.0403	0.0143	0.0091		-0.008	-0.004	-0.0122
		9.775	0.0403	0.0156	0.0117		-0.005	-0.004	-0.0108
		9.8	0.0377	0.0169	0.0156		-0.002	-0.003	-0.00945
		9.825	0.0377	0.0169	0.0195		-0.001	-0.002	-0.00855
		9.85	0.0364	0.0182	0.0221		0	-0.003	-0.00765
		9.875	0.0351	0.0195	0.0273		0.001	-0.003	-0.0063
		9.9	0.0338	0.0221	0.0312		0.004	-0.003	-0.00495
		9.925	0.0351	0.0234	0.0338		0.006	-0.002	-0.00315
		9.95	0.0351	0.026	0.0377		0.007	-0.001	-0.00135
		9.975	0.0338	0.0286	0.0403		0.009	-0.002	0
		10	0.0325	0.0312	0.0429		0.012	-0.002	0.0018
							0.014	-0.001	0.00315
							0.016	-0.001	0.00405
							0.019	-0.001	0.0054
							0.021	-0.002	0.0063
							0.023	-0.003	0.00675
							0.023	-0.005	0.00765
							0.022	-0.008	0.00855
							0.02	-0.01	0.00945
							0.018	-0.011	0.0104
							0.016	-0.012	0.0104
							0.015	-0.015	0.0104
							0.014	-0.017	0.0099
							0.011	-0.019	0.0099
							0.009	-0.018	0.00945
							0.006	-0.018	0.009
							0.004	-0.018	0.00855
							0.002	-0.017	0.0072
							0.001	-0.017	0.00585
							0.001	-0.016	0.00405
							0.001	-0.015	0.0027
							0	-0.013	0.0009
							-0.001	-0.01	-0.00045
							0	-0.007	-0.0018
							-0.001	-0.005	-0.0027
							0	-0.002	-0.0036
							0.002	0.001	-0.0045
							0.004	0.004	-0.00495
							0.006	0.006	-0.0054
							0.007	0.007	-0.00495
							0.008	0.007	-0.00495
							0.01	0.008	-0.00405
							0.012	0.007	-0.0036
							0.013	0.006	-0.0036
							0.014	0.005	-0.00315
							0.014	0.005	-0.00225
							0.013	0.005	-0.00225
							0.014	0.005	-0.0027
							0.015	0.006	-0.00405
							0.016	0.005	-0.0054
							0.018	0.005	-0.00585
							0.018	0.004	-0.00675
							0.017	0.004	-0.0072
							0.017	0.004	-0.00765
							0.017	0.005	-0.0081
							0.016	0.005	-0.009
							0.015	0.004	-0.009
							0.013	0.003	-0.0081
							0.011	0.002	-0.0063
							0.009	0.002	-0.00495
							0.005	0.001	-0.0036
							0.003	0.001	-0.0027
							0.001	0.001	-0.0018
							-0.003	0.002	-0.00045
							-0.006	0.001	0
							-0.008	0.002	0.00045
							-0.009	0.004	0.0009
							-0.009	0.006	0.00135
							-0.009	0.008	0.0018
							-0.009	0.011	0.0027
							-0.008	0.015	0.0027
							-0.009	0.018	0.0036
							-0.0088889	0.02	0.004
							-0.0075	0.0213	0.0039375
							-0.0057143	0.0243	0.0045
							-0.0033333	0.025	0.00525

## Sheet: Figure 4
		WT-Wave I-CBN	WT-Wave I-CBN-ACMS	KO-Wave-I-CBN	KO-Wave-I-CBN-ACMS	WT-Wave-III-CBN	WT-Wave-III-CBN+ACMS	KO-Wave-III-CBN	KO-Wave-III-CBN-ACMS	WT-Wave-V-CBN	WT-Wave-V-CBN-ACMS	KO-Wave-V-CBN	KO-Wave-V-CBN-ACMS
		-1.4467	-3.3227	-0.1342	0.4827	-0.1272	-2.6945	0.1849	-0.8057	-1.0845	-2.7411	-0.1318	-2.3422
		0.1867	-1.8897	-1.3547	-1.7137	-0.4536	-2.0123	1.25	1.2983	-0.4844	-2.5844	-0.6758	-0.8744
		0.7961	0.0891	0.5644	0.7039	-0.4251	-3.9178	0.268	-1.8894	-0.1231	-3.3546	-0.6881	-1.7006
		-0.9243	-2.8776	0.5006	-0.3554	1.0868	-2.5283	-1.7488	-2.1655	-1.1075	-2.9383	-0.823	-1.8653
		-0.5985	-1.3323	0.7038	0.3267	-1.318	-1.6189	-1.7488	-0.5986	-1.3552	-0.5433	-0.1564	-1.922
		-1.0165	-2.8058	0.7181	-0.9679	-1.318	-3.8929	-0.6008	-1.6112	-1.3738	-3.9535	0.2462	0.0666
		-1.8411	1.1931	-0.3182	0.6377	-1.3853	-0.9457	-0.071	-1.4595	-2.0613	-3.0215	-0.2235	-0.9672
		-0.7196	-2.7202			-0.3356	-2.1988	-0.4799	-1.4051	-1.8926	-1.6298	-0.5547	-2.4727
		-1.356	-2.2675			0.3522	-4.5896	0.0552	1.4106	-1.9097	-3.7171	-0.1251	-2.1503
		-1.4226	-2.9396			-0.9947	-0.0865			-1.8854	-4.691
		-0.9381	0.5653			-0.4198	-2.6491			0.3765	-3.892
		0.5732	-2.1604			-0.9728	-3.5448			-1.4463	-1.8781

## Sheet: Figure 5
			Wave I	Wave III	Wave V			Wave I	Wave III	Wave V
		WT ACEP Latency (ms)	CBN-ACMS	CBN-ACMS	CBN-ACMS		KO ACEP Latency (ms)	CBN-ACMS	CBN-ACMS	CBN-ACMS
		10.2	-3.3227	-2.6945	-2.7411		9.1	0.4827	-0.8057	-2.3422
		7.7	-1.8897	-2.0123	-2.5844		7	-1.7137	1.2983	-0.8744
		13.4	0.0891	-3.9178	-3.3546		7.6	0.7039	-1.8894	-1.7006
		11.1	-2.8776	-2.5283	-2.9383		7.3	-0.3554	-2.1655	-1.8653
		8.2	-1.3323	-1.6189	-0.5433		10.7	0.3267	-0.5986	-1.922
		9.7	-2.8058	-3.8929	-3.9535		6.6	-0.9679	-1.6112	0.0666
		7.8	1.1931	-0.9457	-3.0215		7.1	0.6377	-1.4595	-0.9672
		9.4	-2.7202	-2.1988	-1.6298		8.9		-1.4051	-2.4727
		7.1	-2.2675	-4.5896	-3.7171		12.5		1.4106	-2.1503
		7.1	-2.9396	-0.0865	-4.691
		9.4	0.5653	-2.6491	-3.892
		9.8	-2.1604	-3.5448	-1.8781

## Sheet: Figure 6
		Time	WT - Wave I - CBN	WT - Wave I - CBN - ACMS		KO - Wave I - CBN	KO - Wave I - CBN - ACMS		WT - Wave III - CBN	WT - Wave III - CBN - ACMS		KO - Wave III - CBN	KO - Wave III - CBN - ACMS		WT - Wave V - CBN	WT - Wave V - CBN - ACMS		KO - Wave V - CBN	KO - Wave V - CBN - ACMS
		15	0	0		0	0		0	0		0	0		0	0		0	0
		45	0.1321	-0.268		0.8487	0.184		-0.8158	-1.5239		0.1622	-0.7456		-1.1455	-2.3765		0.1373	-0.1277
		75	-0.7675	-1.1851		0.4547	0.0385		0.075	-1.5966		0.9831	-0.3695		-1.1254	-3.6816		0.319	-0.553
		105	-1.0624	-1.9762		0.7067	-0.103		0.0146	-1.7776		1.184	-0.7353		-1.1957	-3.1548		0.6069	-0.3385
		135	-1.3456	-2.4526		0.0576	0.1422		-0.474	-4.5883		0.0849	-1.1317		-2.3819	-3.9856		-0.388	-1.5745
		165	-1.5071	-2.9564		0.365	-0.3252		-1.0886	-4.891		0.6307	-0.8891		-2.5668	-4.043		0.3672	-1.4522
		195	-1.0507	-2.7542		0.4669	-0.5016		-0.9445	-4.1543		0.1988	-0.6704		-2.5486	-3.9564		0.3477	-1.705
		225	-1.1883	-1.4656		0.5378	0.0836		-0.8924	-3.7532		0.2862	-0.1206		-1.3272	-3.3527		-0.8725	-2.2335
		255	-0.8534	-0.9444		0.0532	-0.18		-1.1001	-3.1072		0.1956	-1.0566		-0.942	-3.5069		-1.3177	-3.0136
		285	-1.0556	-1.4636		0.3149	0.127		-0.194	-2.6525		0.2957	-0.5523		-0.8205	-3.0084		-0.6523	-1.0997
		315	-1.0891	-0.8722		0.086	0.0628		-0.444	-1.4823		-0.0381	-0.1481		-0.4236	-1.6908		-0.7833	-1.7081
		345	-0.9197	-1.3916		-0.118	-0.2033		-0.4474	-1.1541		0.1002	-0.1066		0.1293	-2.189		-0.9562	-1.4698
